# Supplementary material for: Large-Scale Mutagenesis in p19ARF- and p53-Deficient Mice Identifies Cancer Genes and Their Collaborative Networks
Source: Cell. 2008 May 16;133(4):727–41. doi: 10.1016/j.cell.2008.03.021 (PMC2405818; doi:10.1016/j.cell.2008.03.021)
Supplement: Document S2. Table S6, Table S7, and Table S8 [file mmc2.xls]

## Sheet: Table S6-300K
Table S6. Co-occurrence and mutual exclusivity of 300kb CISs
CIS A				CIS B				CIS A predisposing	CIS B predisposing
Rank	Chr.	Position	Candidate Genes	Rank	Chr.	Position	Candidate Genes	CIS B subsequent	CIS A subsequent	Lower p-value
2	5	106804125	Gfi1/Evi5	13	11	11604877	Ikaros (Zfpn1a1)	0	-0.01147	0
10	2	26416088	Notch1	13	11	11604877	Ikaros (Zfpn1a1)	0	4e-05	0
13	11	11604877	Ikaros (Zfpn1a1)	138	14	29647585	Colq/Eaf1/Sh3bp5	0.1458	0	0
37	4	133013030	Ubxd5 (Socius)	39	4	132788363	Rps6kb1/Pigv/Arid1a (many genes)	0.0007	0	0
155	10	60126610	Psap/Chst3	194	19	8056709	Nxf1	0	0.00731	0
1	15	62044022	Myc/Pvt1	17	12	12293930	Nmyc1	-1e-05	-0.00046	-1e-05
12	11	68153447	Pik3r5/Ntn1	14	11	74818477	Smg6/rno-mir-132&212/Ovca2/Hic1	5e-05	5e-05	5e-05
13	11	11604877	Ikaros (Zfpn1a1)	76	1	165645838	Rcsd1	0.62794	6e-05	6e-05
64	17	33706965	Ppp1r10/Mrps18b	194	19	8056709	Nxf1	8e-05	0.02059	8e-05
168	15	100793267	Galnt6/Ela1/Slc4a8	180	1	133921770	Btg2	0.00021	0.01223	0.00021
14	11	74818477	Smg6/rno-mir-132&212/Ovca2/Hic1	55	14	116551285	Ebi2/ Phghdl1	0.00734	0.00026	0.00026
3	2	116922471	Rasgrp1	23	5	146265736	Flt3	-0.01032	-0.00027	-0.00027
8	12	82458841	Jundm2	45	4	132004700	Wasf1/D030015G18Rik/Fgr	0.00589	0.00028	0.00028
29	9	32560931	Fli1/Ets1	111	10	19507835	Il22ra2/Ifngr1	0.00028	0.00038	0.00028
4	17	45047026	Ccnd3	9	16	91970607	Runx1	0.00372	0.00035	0.00035
13	11	11604877	Ikaros (Zfpn1a1)	172	12	102603676	3110018I06Rik /Bcl11b	1	0.00036	0.00036
10	2	26416088	Notch1	20	5	139623362	Lfng	0.0004	0.0085	0.0004
49	11	87479898	mmu-mir-142 (many genes)	100	8	83974463	Lyl1/Nfix/Btbd14b	0.00134	0.00045	0.00045
87	16	94860257	Erg	104	5	64691836	Rhoh	0.00048	0.00067	0.00048
64	17	33706965	Ppp1r10/Mrps18b	97	11	106537177	Pecam1	0.00928	0.00052	0.00052
82	10	80853522	Mknk2 (many genes)	120	4	59365585	XP_485387.1 (SUSD1)	0.00318	0.00052	0.00052
14	11	74818477	Smg6/rno-mir-132&212/Ovca2/Hic1	18	X	6149259	Pim2/Eras/Gata1	0.02016	0.00056	0.00056
68	15	74979025	Ly6e	194	19	8056709	Nxf1	0.00076	0.21344	0.00076
14	11	74818477	Smg6/rno-mir-132&212/Ovca2/Hic1	59	3	129904129	Lef1/XP_619962.1	0.01089	0.00082	0.00082
113	6	129904405	Clec12a	194	19	8056709	Nxf1	0.0009	0.17314	0.0009
140	17	26298073	Fkbp5/LHFPL5	186	18	39259753	Fgf1/Arhgap26	0.00184	0.00093	0.00093
190	6	147464305	Fgfr1op2/Itpr5	194	19	8056709	Nxf1	0.00093	0.15842	0.00093
37	4	133013030	Ubxd5 (Socius)	74	7	74066490	Sema4b	0.10158	0.00097	0.00097
108	11	79273177	Nf1/Evi2b	180	1	133921770	Btg2	0.01828	0.00099	0.00099
10	2	26416088	Notch1	19	14	23836417	Rai17	0.00101	0.03558	0.00101
34	17	81848865	Mta3/Thada/Haao	202	11	59326777	Olfr223/AA536749	0.05818	0.00109	0.00109
65	5	74624236	Kit/Kdr	91	15	63368030	Myc/Pvt1	0.00781	0.00111	0.00111
56	11	52063579	Skp1a/Tcf7	194	19	8056709	Nxf1	0.00115	0.22665	0.00115
124	17	23664708	Msln (many genes)	193	12	66276541	Sdccag1 (many genes)	0.00117	0.00254	0.00117
151	12	74007329	Max/Fut8	175	8	10289063	3930402G23Rik/Irs2	0.00119	0.00248	0.00119
22	17	32980665	Nfkbil1/Lta	173	7	136821990	6330512M04Rik/Ctsd	0.00561	0.00126	0.00126
34	17	81848865	Mta3/Thada/Haao	164	19	46073143	Trim8/Sufu	0.07109	0.00132	0.00132
29	9	32560931	Fli1/Ets1	119	2	45042245	Zfhx1b	0.00136	0.00383	0.00136
150	4	133997000	Tmem50a/Clic4	182	3	103238575	Hipk1	0.00136	0.02508	0.00136
57	10	80064822	Ptbp1 (many genes)	108	11	79273177	Nf1/Evi2b	0.00137	0.01373	0.00137
139	19	43896509	Wnt8b/Scd4/Scd1	144	11	106064677	Cd79b (many genes)	0.02653	0.00146	0.00146
49	11	87479898	mmu-mir-142 (many genes)	98	4	105824600	Ssbp3/Thea	0.00147	0.01062	0.00147
23	5	146265736	Flt3	196	5	121367464	Ccdc63/Ppp1cc	0.00148	0.02791	0.00148
7	X	47272406	mmu-mir-106a-363	12	11	68153447	Pik3r5/Ntn1	0.00914	0.00155	0.00155
46	5	147911236	1810059H22Rik/Katnal1	65	5	74624236	Kit/Kdr	0.00182	0.00161	0.00161
7	X	47272406	mmu-mir-106a-363	16	18	5362705	Zfhx1a	0.00165	0.03636	0.00165
39	4	132788363	Rps6kb1/Pigv/Arid1a (many genes)	94	12	108218235	Akt1/Cdca4	0.00165	0.00243	0.00165
76	1	165645838	Rcsd1	194	19	8056709	Nxf1	0.00166	0.20887	0.00166
132	15	97873025	Rapgef3/Hdac7a	139	19	43896509	Wnt8b/Scd4/Scd1	0.00173	0.03206	0.00173
2	5	106804125	Gfi1/Evi5	16	18	5362705	Zfhx1a	-0.00177	-0.17772	-0.00177
102	6	121107805	Cecr5/Bid	194	19	8056709	Nxf1	0.00179	0.1839	0.00179
3	2	116922471	Rasgrp1	13	11	11604877	Ikaros (Zfpn1a1)	0.00197	0.20046	0.00197
110	15	83640339	Ttll12	182	3	103238575	Hipk1	0.00204	0.02896	0.00204
2	5	106804125	Gfi1/Evi5	23	5	146265736	Flt3	-0.02952	-0.00211	-0.00211
119	2	45042245	Zfhx1b	164	19	46073143	Trim8/Sufu	0.0022	0.00423	0.0022
12	11	68153447	Pik3r5/Ntn1	95	14	109601695	mmu-mir-17/Gpc5	0.00287	0.00236	0.00236
101	13	30234863	Irf4	130	1	106623900	Bcl2/Fvt1	0.00239	0.04689	0.00239
13	11	11604877	Ikaros (Zfpn1a1)	19	14	23836417	Rai17	0.10852	0.00247	0.00247
79	7	24211036	Nfkbib	194	19	8056709	Nxf1	0.00253	0.21038	0.00253
128	6	48830326	Gmap9/Gimap4/Gmap6/Gimap7	138	14	29647585	Colq/Eaf1/Sh3bp5	0.02408	0.00258	0.00258
112	9	61192931	Tle3	139	19	43896509	Wnt8b/Scd4/Scd1	0.00259	0.02935	0.00259
81	8	69801263	Jund1 (many genes)	182	3	103238575	Hipk1	0.00261	0.04597	0.00261
4	17	45047026	Ccnd3	7	X	47272406	mmu-mir-106a-363	0.00611	0.00272	0.00272
66	11	115208377	Armc7/Atp5h (many genes)	183	16	48648095	Cd47/Esrrbl1	0.03054	0.00293	0.00293
5	7	108018377	Rras2	6	10	21107622	Myb/Ahi1	0.00303	0.07423	0.00303
50	1	171696654	Slamf7/Cd48/Slamf6	186	18	39259753	Fgf1/Arhgap26	0.00381	0.00321	0.00321
12	11	68153447	Pik3r5/Ntn1	16	18	5362705	Zfhx1a	0.00324	0.0109	0.00324
87	16	94860257	Erg	116	15	95845925	Tmem16f/Dbx2	0.00478	0.00327	0.00327
128	6	48830326	Gmap9/Gimap4/Gmap6/Gimap7	170	11	5342677	Ccdc117/Ankrd36	0.03362	0.00332	0.00332
24	3	29486999	Evi1/Mds1	100	8	83974463	Lyl1/Nfix/Btbd14b	0.00721	0.00348	0.00348
112	9	61192931	Tle3	173	7	136821990	6330512M04Rik/Ctsd	0.00352	0.00416	0.00352
10	2	26416088	Notch1	203	16	54884923	Lrriq2/Senp7	0.00354	0.0179	0.00354
68	15	74979025	Ly6e	90	2	152224988	Bcl2l1 (bcl-x)	0.00357	0.32622	0.00357
98	4	105824600	Ssbp3/Thea	133	13	37386086	Rreb1	0.03996	0.00359	0.00359
76	1	165645838	Rcsd1	190	6	147464305	Fgfr1op2/Itpr5	0.00376	0.05082	0.00376
50	1	171696654	Slamf7/Cd48/Slamf6	140	17	26298073	Fkbp5/LHFPL5	0.00378	0.00417	0.00378
1	15	62044022	Myc/Pvt1	22	17	32980665	Nfkbil1/Lta	0.00385	0.34643	0.00385
63	8	119868377	Gse1	116	15	95845925	Tmem16f/Dbx2	0.00934	0.00392	0.00392
23	5	146265736	Flt3	113	6	129904405	Clec12a	0.03404	0.004	0.004
64	17	33706965	Ppp1r10/Mrps18b	107	5	123428236	Pitpnm2/Mphosph9/Sbno1	0.03504	0.00401	0.00401
90	2	152224988	Bcl2l1 (bcl-x)	117	5	104712436	Lrrc5	0.26605	0.00401	0.00401
17	12	12293930	Nmyc1	157	18	75543805	Smad7/Dym/Gm672	0.00403	0.00984	0.00403
84	9	45067348	Cd3e/Cd3d	130	1	106623900	Bcl2/Fvt1	0.00407	0.03375	0.00407
105	8	105379463	Nfatc3	110	15	83640339	Ttll12	0.00415	0.00545	0.00415
70	2	167298188	Cebpb/Ptpn1	161	1	37794600	Mgat4a	0.0042	0.00463	0.0042
83	2	28537258	Gfi1b/Tsc1	109	5	99624436	Plac8	0.04981	0.00439	0.00439
13	11	11604877	Ikaros (Zfpn1a1)	44	1	180329100	Itpkb	0.05986	0.00451	0.00451
82	10	80853522	Mknk2 (many genes)	83	2	28537258	Gfi1b/Tsc1	0.05964	0.00455	0.00455
76	1	165645838	Rcsd1	84	9	45067348	Cd3e/Cd3d	0.00468	0.01155	0.00468
1	15	62044022	Myc/Pvt1	171	15	86147732	Cerk/BC021523	-0.00473	-0.00863	-0.00473
62	10	93258822	Pctk2/Elk3	82	10	80853522	Mknk2 (many genes)	0.00474	0.05211	0.00474
86	16	90616188	Ifnar1	133	13	37386086	Rreb1	0.00818	0.00492	0.00492
80	12	83746741	2310044G17Rik	147	5	114315736	Cabp1/Pop5/Rnf10(many genes)	0.0511	0.00506	0.00506
7	X	47272406	mmu-mir-106a-363	23	5	146265736	Flt3	-0.02665	-0.00513	-0.00513
2	5	106804125	Gfi1/Evi5	6	10	21107622	Myb/Ahi1	0.0649	0.0053	0.0053
17	12	12293930	Nmyc1	35	6	127918651	Ccnd2	0.00546	0.00787	0.00546
37	4	133013030	Ubxd5 (Socius)	191	3	100739275	Cd2	0.0659	0.00555	0.00555
1	15	62044022	Myc/Pvt1	3	2	116922471	Rasgrp1	0.01024	0.00557	0.00557
80	12	83746741	2310044G17Rik	90	2	152224988	Bcl2l1 (bcl-x)	0.07064	0.00566	0.00566
80	12	83746741	2310044G17Rik	105	8	105379463	Nfatc3	0.0058	0.00664	0.0058
77	7	67497090	Chd2	152	11	54816577	Ccdc69/Slc36a3	0.00734	0.00594	0.00594
35	6	127918651	Ccnd2	200	2	131529488	Rassf2	0.00597	0.00798	0.00597
45	4	132004700	Wasf1/D030015G18Rik/Fgr	115	2	31965488	Nup214/Ppapdc3	0.01719	0.00618	0.00618
26	8	122065763	Cbfa2t3h	142	2	166834925	B4galt5/Slc9a8	0.0787	0.00624	0.00624
30	2	30576488	Prrx2/Cstad	88	17	42249165	Runx2/Supt3h	0.00629	0.0068	0.00629
118	1	90949800	Lrrfip1/Ramp1	129	2	32569209	Eng	0.00636	0.00655	0.00636
71	11	117111277	Sept9	132	15	97873025	Rapgef3/Hdac7a	0.00991	0.00639	0.00639
33	X	42940819	Elf4	179	4	62491742	Akna	0.00642	0.00803	0.00642
13	11	11604877	Ikaros (Zfpn1a1)	112	9	61192931	Tle3	0.01167	0.00643	0.00643
25	11	98338777	Aiolos (Zfpn1a3)/Erbb2	52	1	86251800	Ptma	0.00737	0.0065	0.0065
19	14	23836417	Rai17	170	11	5342677	Ccdc117/Ankrd36	0.02737	0.00658	0.00658
63	8	119868377	Gse1	66	11	115208377	Armc7/Atp5h (many genes)	0.00658	0.05751	0.00658
65	5	74624236	Kit/Kdr	134	7	62119290	Igf1r/C330024D12Rik	0.04909	0.00669	0.00669
41	13	50555638	Sema4d/Gadd46g	175	8	10289063	3930402G23Rik/Irs2	0.00673	0.00755	0.00673
62	10	93258822	Pctk2/Elk3	97	11	106537177	Pecam1	0.00681	0.04959	0.00681
13	11	11604877	Ikaros (Zfpn1a1)	119	2	45042245	Zfhx1b	0.00691	0.02041	0.00691
14	11	74818477	Smg6/rno-mir-132&212/Ovca2/Hic1	16	18	5362705	Zfhx1a	0.02389	0.00692	0.00692
37	4	133013030	Ubxd5 (Socius)	94	12	108218235	Akt1/Cdca4	0.15091	0.00694	0.00694
31	11	100671277	Stat5b/Stat5a/Stat3	166	9	57775331	Csk/Cyp1a1	0.00695	0.01702	0.00695
27	7	139405290	Ccnd1	128	6	48830326	Gmap9/Gimap4/Gmap6/Gimap7	0.00722	0.04133	0.00722
7	X	47272406	mmu-mir-106a-363	61	5	136622536	Hrbl/6430598A04Rik/Irs3	0.11141	0.00727	0.00727
77	7	67497090	Chd2	162	6	31199842	mmu-mir-29a	0.01089	0.00729	0.00729
69	7	74331990	Fes/Blm	173	7	136821990	6330512M04Rik/Ctsd	0.00734	0.00888	0.00734
71	11	117111277	Sept9	173	7	136821990	6330512M04Rik/Ctsd	0.00757	0.00793	0.00757
102	6	121107805	Cecr5/Bid	129	2	32569209	Eng	0.05715	0.00767	0.00767
8	12	82458841	Jundm2	121	5	138359199	3110082I17Rik (Gpr146)/mmu-mir-339	1	0.00776	0.00776
29	9	32560931	Fli1/Ets1	160	7	120751154	Coro1a/Mapk3	0.00784	0.01941	0.00784
1	15	62044022	Myc/Pvt1	53	X	135297101	Irs4	0.00796	0.18457	0.00796
102	6	121107805	Cecr5/Bid	122	5	122222536	Rhof	0.04693	0.00799	0.00799
29	9	32560931	Fli1/Ets1	195	7	120425808	Sbk1/Lat /Nfatc2ip (many genes)	0.07063	0.008	0.008
49	11	87479898	mmu-mir-142 (many genes)	130	1	106623900	Bcl2/Fvt1	0.00825	0.06968	0.00825
46	5	147911236	1810059H22Rik/Katnal1	123	6	99784405	Foxp1	0.05356	0.00834	0.00834
48	14	73670979	Elf1	82	10	80853522	Mknk2 (many genes)	0.00836	0.07784	0.00836
47	18	61085714	Tcof1	196	5	121367464	Ccdc63/Ppp1cc	0.00846	0.00964	0.00846
37	4	133013030	Ubxd5 (Socius)	57	10	80064822	Ptbp1 (many genes)	0.00854	0.00994	0.00854
6	10	21107622	Myb/Ahi1	80	12	83746741	2310044G17Rik	0.766	0.00857	0.00857
69	7	74331990	Fes/Blm	106	5	63415947	Klf3	0.00868	0.00984	0.00868
40	4	128660900	Lck/Khdrbs1	178	10	43897267	Rtn4ip1/Qrsl1	0.01035	0.00879	0.00879
63	8	119868377	Gse1	129	2	32569209	Eng	0.01006	0.00883	0.00883
6	10	21107622	Myb/Ahi1	126	9	72528431	Suhw4/Mns1	0.00889	0.06381	0.00889
71	11	117111277	Sept9	96	4	139844834	Padi1/Sdhb	0.00937	0.06156	0.00937
18	X	6149259	Pim2/Eras/Gata1	48	14	73670979	Elf1	0.02515	0.00952	0.00952
45	4	132004700	Wasf1/D030015G18Rik/Fgr	159	8	94282163	Gpr56	0.00952	0.0104	0.00952
192	17	43032765	Aarsl/Nfkbie/Slc29a1	195	7	120425808	Sbk1/Lat /Nfatc2ip (many genes)	0.0099	0.00969	0.00969
78	8	126077963	Irf2bp2/Tomm20	154	19	41423609	Arhgap19/Frat2	0.0097	0.01007	0.0097
22	17	32980665	Nfkbil1/Lta	112	9	61192931	Tle3	0.04996	0.0098	0.0098
64	17	33706965	Ppp1r10/Mrps18b	88	17	42249165	Runx2/Supt3h	0.08785	0.00987	0.00987
4	17	45047026	Ccnd3	145	8	83455763	mmu-mir23/mmu-mir-24-2/nanos3	0.16054	0.00989	0.00989
20	5	139623362	Lfng	200	2	131529488	Rassf2	0.01004	0.01511	0.01004
31	11	100671277	Stat5b/Stat5a/Stat3	51	7	119630790	Il21r/Nsmce1	0.01012	0.01821	0.01012
13	11	11604877	Ikaros (Zfpn1a1)	75	11	78720674	Nos2/Ksr/Lgals9	0.08965	0.01021	0.01021
98	4	105824600	Ssbp3/Thea	100	8	83974463	Lyl1/Nfix/Btbd14b	0.04949	0.01029	0.01029
4	17	45047026	Ccnd3	169	8	122799287	Mela/Mc1r	0.08137	0.01046	0.01046
40	4	128660900	Lck/Khdrbs1	166	9	57775331	Csk/Cyp1a1	0.01049	0.01251	0.01049
57	10	80064822	Ptbp1 (many genes)	87	16	94860257	Erg	0.01519	0.01066	0.01066
7	X	47272406	mmu-mir-106a-363	70	2	167298188	Cebpb/Ptpn1	0.50156	0.01073	0.01073
36	9	44509331	Bcl9l/Blr1/Ddx	145	8	83455763	mmu-mir23/mmu-mir-24-2/nanos3	0.01074	0.02007	0.01074
55	14	116551285	Ebi2/ Phghdl1	190	6	147464305	Fgfr1op2/Itpr5	0.01077	0.06318	0.01077
13	11	11604877	Ikaros (Zfpn1a1)	84	9	45067348	Cd3e/Cd3d	0.01084	0.03363	0.01084
53	X	135297101	Irs4	66	11	115208377	Armc7/Atp5h (many genes)	0.01097	0.10575	0.01097
18	X	6149259	Pim2/Eras/Gata1	159	8	94282163	Gpr56	0.02715	0.01102	0.01102
130	1	106623900	Bcl2/Fvt1	199	4	144088400	Tnfrsf1b/Tnfrsf8	0.17466	0.01108	0.01108
2	5	106804125	Gfi1/Evi5	153	11	68774377	Pfas/Per1/Vamp2/Aurkb (many genes)	0.22474	0.01112	0.01112
44	1	180329100	Itpkb	130	1	106623900	Bcl2/Fvt1	0.01113	0.08657	0.01113
175	8	10289063	3930402G23Rik/Irs2	199	4	144088400	Tnfrsf1b/Tnfrsf8	0.01537	0.0112	0.0112
65	5	74624236	Kit/Kdr	145	8	83455763	mmu-mir23/mmu-mir-24-2/nanos3	0.04067	0.01128	0.01128
43	10	81510222	Tbxa2r (many genes)	187	14	113339185	Cldn10	0.0113	0.06272	0.0113
19	14	23836417	Rai17	171	15	86147732	Cerk/BC021523	0.02753	0.01131	0.01131
43	10	81510222	Tbxa2r (many genes)	164	19	46073143	Trim8/Sufu	0.0115	0.0257	0.0115
32	4	148188527	Pik3cd	140	17	26298073	Fkbp5/LHFPL5	0.05908	0.01151	0.01151
3	2	116922471	Rasgrp1	40	4	128660900	Lck/Khdrbs1	-0.06007	-0.01161	-0.01161
1	15	62044022	Myc/Pvt1	68	15	74979025	Ly6e	-0.01176	-0.35767	-0.01176
79	7	24211036	Nfkbib	90	2	152224988	Bcl2l1 (bcl-x)	0.01194	0.32674	0.01194
3	2	116922471	Rasgrp1	9	16	91970607	Runx1	0.01206	0.1331	0.01206
46	5	147911236	1810059H22Rik/Katnal1	85	11	22697677	B3gnt1	0.01223	0.02347	0.01223
101	13	30234863	Irf4	181	13	28063138	ENSMUSG00000069257	0.17426	0.01234	0.01234
23	5	146265736	Flt3	194	19	8056709	Nxf1	0.01248	0.06821	0.01248
9	16	91970607	Runx1	27	7	139405290	Ccnd1	0.06633	0.0126	0.0126
11	17	27277230	Pim1	185	8	83018589	Cd97	0.13533	0.01265	0.01265
26	8	122065763	Cbfa2t3h	178	10	43897267	Rtn4ip1/Qrsl1	0.06429	0.01277	0.01277
24	3	29486999	Evi1/Mds1	35	6	127918651	Ccnd2	0.01287	0.04152	0.01287
84	9	45067348	Cd3e/Cd3d	199	4	144088400	Tnfrsf1b/Tnfrsf8	0.02215	0.01293	0.01293
69	7	74331990	Fes/Blm	108	11	79273177	Nf1/Evi2b	0.01305	0.06853	0.01305
107	5	123428236	Pitpnm2/Mphosph9/Sbno1	186	18	39259753	Fgf1/Arhgap26	0.02073	0.01313	0.01313
53	X	135297101	Irs4	130	1	106623900	Bcl2/Fvt1	0.0694	0.01324	0.01324
16	18	5362705	Zfhx1a	66	11	115208377	Armc7/Atp5h (many genes)	0.01325	0.08825	0.01325
8	12	82458841	Jundm2	12	11	68153447	Pik3r5/Ntn1	0.01856	0.01359	0.01359
154	19	41423609	Arhgap19/Frat2	167	11	117763248	Birc5/Tha1/Socs3	0.01419	0.01365	0.01365
139	19	43896509	Wnt8b/Scd4/Scd1	155	10	60126610	Psap/Chst3	0.18887	0.01381	0.01381
125	17	53937310	Uhrf1/M6prbp1	169	8	122799287	Mela/Mc1r	0.01382	0.03562	0.01382
8	12	82458841	Jundm2	42	19	3978835	Ptprcap/Adrbk1	0.04139	0.01393	0.01393
21	4	134969231	Rpl11/Tceb3	136	10	62485722	Prg1	0.0359	0.01393	0.01393
3	2	116922471	Rasgrp1	152	11	54816577	Ccdc69/Slc36a3	-0.06832	-0.01409	-0.01409
55	14	116551285	Ebi2/ Phghdl1	111	10	19507835	Il22ra2/Ifngr1	0.02002	0.01412	0.01412
99	17	31888150	Tap2 (many genes)	192	17	43032765	Aarsl/Nfkbie/Slc29a1	0.01428	0.01718	0.01428
8	12	82458841	Jundm2	9	16	91970607	Runx1	0.01465	0.05087	0.01465
13	11	11604877	Ikaros (Zfpn1a1)	90	2	152224988	Bcl2l1 (bcl-x)	0.09267	0.01466	0.01466
23	5	146265736	Flt3	64	17	33706965	Ppp1r10/Mrps18b	0.056	0.01474	0.01474
46	5	147911236	1810059H22Rik/Katnal1	154	19	41423609	Arhgap19/Frat2	0.05265	0.01489	0.01489
49	11	87479898	mmu-mir-142 (many genes)	91	15	63368030	Myc/Pvt1	0.01782	0.01509	0.01509
123	6	99784405	Foxp1	189	4	3856400	Chchd7/Plag1	0.01662	0.01528	0.01528
15	11	98939377	Ccr7	41	13	50555638	Sema4d/Gadd46g	0.0432	0.01536	0.01536
3	2	116922471	Rasgrp1	95	14	109601695	mmu-mir-17/Gpc5	0.55648	0.01537	0.01537
25	11	98338777	Aiolos (Zfpn1a3)/Erbb2	84	9	45067348	Cd3e/Cd3d	0.01542	0.03684	0.01542
36	9	44509331	Bcl9l/Blr1/Ddx	120	4	59365585	XP_485387.1 (SUSD1)	0.07667	0.01551	0.01551
74	7	74066490	Sema4b	191	3	100739275	Cd2	0.01553	0.18243	0.01553
2	5	106804125	Gfi1/Evi5	35	6	127918651	Ccnd2	0.01562	0.58135	0.01562
51	7	119630790	Il21r/Nsmce1	87	16	94860257	Erg	0.01782	0.01588	0.01588
4	17	45047026	Ccnd3	60	3	95369925	Otud7b (Za20d1) (many genes)	-0.0617	-0.01593	-0.01593
7	X	47272406	mmu-mir-106a-363	29	9	32560931	Fli1/Ets1	-0.02823	-0.01605	-0.01605
4	17	45047026	Ccnd3	66	11	115208377	Armc7/Atp5h (many genes)	0.01606	0.10045	0.01606
4	17	45047026	Ccnd3	128	6	48830326	Gmap9/Gimap4/Gmap6/Gimap7	-0.0475	-0.01607	-0.01607
45	4	132004700	Wasf1/D030015G18Rik/Fgr	66	11	115208377	Armc7/Atp5h (many genes)	0.01674	0.01617	0.01617
42	19	3978835	Ptprcap/Adrbk1	85	11	22697677	B3gnt1	0.01621	0.03482	0.01621
128	6	48830326	Gmap9/Gimap4/Gmap6/Gimap7	199	4	144088400	Tnfrsf1b/Tnfrsf8	0.02056	0.01621	0.01621
134	7	62119290	Igf1r/C330024D12Rik	200	2	131529488	Rassf2	0.01631	0.02013	0.01631
1	15	62044022	Myc/Pvt1	107	5	123428236	Pitpnm2/Mphosph9/Sbno1	0.01636	0.35428	0.01636
29	9	32560931	Fli1/Ets1	146	3	88266475	Arhgef2/Sema4a	0.01649	0.02892	0.01649
160	7	120751154	Coro1a/Mapk3	170	11	5342677	Ccdc117/Ankrd36	0.0219	0.01657	0.01657
138	14	29647585	Colq/Eaf1/Sh3bp5	170	11	5342677	Ccdc117/Ankrd36	0.01687	0.01666	0.01666
149	1	191242200	Ints7 (5930412E23Rik)/Dtl/Ppp2r5a	200	2	131529488	Rassf2	0.01905	0.01679	0.01679
130	1	106623900	Bcl2/Fvt1	200	2	131529488	Rassf2	0.01859	0.01681	0.01681
51	7	119630790	Il21r/Nsmce1	120	4	59365585	XP_485387.1 (SUSD1)	0.08108	0.01684	0.01684
74	7	74066490	Sema4b	202	11	59326777	Olfr223/AA536749	0.18481	0.01686	0.01686
34	17	81848865	Mta3/Thada/Haao	40	4	128660900	Lck/Khdrbs1	0.01692	0.03218	0.01692
135	3	114480764	Edg1	198	11	69509077	Plscr3	0.01694	0.03237	0.01694
3	2	116922471	Rasgrp1	35	6	127918651	Ccnd2	-0.07445	-0.01701	-0.01701
42	19	3978835	Ptprcap/Adrbk1	50	1	171696654	Slamf7/Cd48/Slamf6	0.01705	0.0389	0.01705
46	5	147911236	1810059H22Rik/Katnal1	145	8	83455763	mmu-mir23/mmu-mir-24-2/nanos3	0.05208	0.01714	0.01714
6	10	21107622	Myb/Ahi1	18	X	6149259	Pim2/Eras/Gata1	-0.01715	-0.03935	-0.01715
37	4	133013030	Ubxd5 (Socius)	110	15	83640339	Ttll12	0.02381	0.01719	0.01719
129	2	32569209	Eng	201	3	93883675	Rorc	0.02931	0.01719	0.01719
34	17	81848865	Mta3/Thada/Haao	74	7	74066490	Sema4b	0.08929	0.01727	0.01727
7	X	47272406	mmu-mir-106a-363	36	9	44509331	Bcl9l/Blr1/Ddx	0.01728	0.02448	0.01728
31	11	100671277	Stat5b/Stat5a/Stat3	100	8	83974463	Lyl1/Nfix/Btbd14b	0.01747	0.05224	0.01747
41	13	50555638	Sema4d/Gadd46g	104	5	64691836	Rhoh	0.09608	0.01747	0.01747
179	4	62491742	Akna	186	18	39259753	Fgf1/Arhgap26	0.17801	0.01757	0.01757
153	11	68774377	Pfas/Per1/Vamp2/Aurkb (many genes)	179	4	62491742	Akna	0.02383	0.0176	0.0176
97	11	106537177	Pecam1	201	3	93883675	Rorc	0.02405	0.01763	0.01763
14	11	74818477	Smg6/rno-mir-132&212/Ovca2/Hic1	91	15	63368030	Myc/Pvt1	0.01764	0.05348	0.01764
1	15	62044022	Myc/Pvt1	160	7	120751154	Coro1a/Mapk3	-0.02545	-0.01792	-0.01792
7	X	47272406	mmu-mir-106a-363	188	1	164011500	Sel1/Selp	0.36951	0.01814	0.01814
54	2	165376388	Prkcbp1/Sulf2	100	8	83974463	Lyl1/Nfix/Btbd14b	0.01826	0.02731	0.01826
23	5	146265736	Flt3	155	10	60126610	Psap/Chst3	0.09685	0.0183	0.0183
128	6	48830326	Gmap9/Gimap4/Gmap6/Gimap7	167	11	117763248	Birc5/Tha1/Socs3	0.18339	0.0183	0.0183
17	12	12293930	Nmyc1	88	17	42249165	Runx2/Supt3h	0.01835	0.03172	0.01835
121	5	138359199	3110082I17Rik (Gpr146)/mmu-mir-339	187	14	113339185	Cldn10	0.01843	0.20594	0.01843
74	7	74066490	Sema4b	179	4	62491742	Akna	0.02041	0.01856	0.01856
18	X	6149259	Pim2/Eras/Gata1	194	19	8056709	Nxf1	0.12447	0.01861	0.01861
1	15	62044022	Myc/Pvt1	4	17	45047026	Ccnd3	0.01893	0.09544	0.01893
6	10	21107622	Myb/Ahi1	111	10	19507835	Il22ra2/Ifngr1	0.19973	0.019	0.019
74	7	74066490	Sema4b	182	3	103238575	Hipk1	0.01906	0.20666	0.01906
161	1	37794600	Mgat4a	169	8	122799287	Mela/Mc1r	0.01914	0.03069	0.01914
3	2	116922471	Rasgrp1	22	17	32980665	Nfkbil1/Lta	0.01918	0.48126	0.01918
14	11	74818477	Smg6/rno-mir-132&212/Ovca2/Hic1	187	14	113339185	Cldn10	1	0.01924	0.01924
106	5	63415947	Klf3	191	3	100739275	Cd2	0.02566	0.01924	0.01924
7	X	47272406	mmu-mir-106a-363	46	5	147911236	1810059H22Rik/Katnal1	0.04063	0.01931	0.01931
69	7	74331990	Fes/Blm	71	11	117111277	Sept9	0.01946	0.01931	0.01931
10	2	26416088	Notch1	39	4	132788363	Rps6kb1/Pigv/Arid1a (many genes)	0.02956	0.01935	0.01935
1	15	62044022	Myc/Pvt1	74	7	74066490	Sema4b	-0.01939	-0.07036	-0.01939
9	16	91970607	Runx1	50	1	171696654	Slamf7/Cd48/Slamf6	0.01949	0.07875	0.01949
22	17	32980665	Nfkbil1/Lta	184	2	11510826	Rbm17/Il2ra	0.0195	0.02395	0.0195
55	14	116551285	Ebi2/ Phghdl1	97	11	106537177	Pecam1	0.01954	0.08418	0.01954
23	5	146265736	Flt3	179	4	62491742	Akna	0.01961	0.10298	0.01961
28	7	121237524	Spn (many genes)	170	11	5342677	Ccdc117/Ankrd36	0.01965	0.024	0.01965
19	14	23836417	Rai17	39	4	132788363	Rps6kb1/Pigv/Arid1a (many genes)	0.01968	0.0329	0.01968
44	1	180329100	Itpkb	65	5	74624236	Kit/Kdr	0.03679	0.01972	0.01972
35	6	127918651	Ccnd2	133	13	37386086	Rreb1	0.10507	0.01977	0.01977
18	X	6149259	Pim2/Eras/Gata1	176	8	104873063	Agrp/Ctcf	0.01982	0.04124	0.01982
175	8	10289063	3930402G23Rik/Irs2	188	1	164011500	Sel1/Selp	0.01989	0.02273	0.01989
136	10	62485722	Prg1	184	2	11510826	Rbm17/Il2ra	0.02478	0.02006	0.02006
8	12	82458841	Jundm2	125	17	53937310	Uhrf1/M6prbp1	1	0.02011	0.02011
173	7	136821990	6330512M04Rik/Ctsd	203	16	54884923	Lrriq2/Senp7	0.03175	0.02011	0.02011
107	5	123428236	Pitpnm2/Mphosph9/Sbno1	141	11	82813047	Slfn1/Nle1	0.02423	0.02024	0.02024
2	5	106804125	Gfi1/Evi5	148	7	95441785	Stard10/Centd2	0.02025	0.56325	0.02025
140	17	26298073	Fkbp5/LHFPL5	179	4	62491742	Akna	0.02029	0.17322	0.02029
87	16	94860257	Erg	168	15	100793267	Galnt6/Ela1/Slc4a8	0.03462	0.02042	0.02042
34	17	81848865	Mta3/Thada/Haao	87	16	94860257	Erg	0.02054	0.02827	0.02054
2	5	106804125	Gfi1/Evi5	188	1	164011500	Sel1/Selp	-0.07157	-0.02064	-0.02064
113	6	129904405	Clec12a	179	4	62491742	Akna	0.02073	0.21111	0.02073
171	15	86147732	Cerk/BC021523	196	5	121367464	Ccdc63/Ppp1cc	0.02923	0.02074	0.02074
133	13	37386086	Rreb1	188	1	164011500	Sel1/Selp	0.02075	0.02664	0.02075
150	4	133997000	Tmem50a/Clic4	165	2	156379892	Sla2/Tgif2	0.03067	0.02084	0.02084
125	17	53937310	Uhrf1/M6prbp1	150	4	133997000	Tmem50a/Clic4	0.02099	0.03797	0.02099
34	17	81848865	Mta3/Thada/Haao	113	6	129904405	Clec12a	0.10355	0.02102	0.02102
6	10	21107622	Myb/Ahi1	62	10	93258822	Pctk2/Elk3	-0.08977	-0.02104	-0.02104
55	14	116551285	Ebi2/ Phghdl1	104	5	64691836	Rhoh	0.02399	0.02108	0.02108
38	11	116186319	Rnf157	73	16	31357723	Tfrc/Tnk2/Pcyt1a	0.02112	0.02812	0.02112
4	17	45047026	Ccnd3	116	15	95845925	Tmem16f/Dbx2	0.11556	0.02113	0.02113
67	11	86297377	Rps6kb1/Tubd1/Tmem49	171	15	86147732	Cerk/BC021523	0.02116	0.02573	0.02116
152	11	54816577	Ccdc69/Slc36a3	172	12	102603676	3110018I06Rik /Bcl11b	0.02669	0.02125	0.02125
35	6	127918651	Ccnd2	128	6	48830326	Gmap9/Gimap4/Gmap6/Gimap7	0.02126	0.02857	0.02126
113	6	129904405	Clec12a	185	8	83018589	Cd97	0.02135	0.02174	0.02135
4	17	45047026	Ccnd3	150	4	133997000	Tmem50a/Clic4	-0.08937	-0.02136	-0.02136
6	10	21107622	Myb/Ahi1	11	17	27277230	Pim1	0.02139	0.16985	0.02139
125	17	53937310	Uhrf1/M6prbp1	155	10	60126610	Psap/Chst3	0.1556	0.02146	0.02146
96	4	139844834	Padi1/Sdhb	138	14	29647585	Colq/Eaf1/Sh3bp5	0.02154	0.02704	0.02154
100	8	83974463	Lyl1/Nfix/Btbd14b	189	4	3856400	Chchd7/Plag1	0.03839	0.02156	0.02156
34	17	81848865	Mta3/Thada/Haao	160	7	120751154	Coro1a/Mapk3	0.33843	0.02158	0.02158
15	11	98939377	Ccr7	171	15	86147732	Cerk/BC021523	0.04518	0.02164	0.02164
164	19	46073143	Trim8/Sufu	190	6	147464305	Fgfr1op2/Itpr5	0.04731	0.02173	0.02173
28	7	121237524	Spn (many genes)	166	9	57775331	Csk/Cyp1a1	0.02197	0.02193	0.02193
11	17	27277230	Pim1	23	5	146265736	Flt3	-0.04739	-0.02206	-0.02206
138	14	29647585	Colq/Eaf1/Sh3bp5	154	19	41423609	Arhgap19/Frat2	0.0221	0.02592	0.0221
2	5	106804125	Gfi1/Evi5	149	1	191242200	Ints7 (5930412E23Rik)/Dtl/Ppp2r5a	-0.10832	-0.02214	-0.02214
127	15	80626315	Grap2	179	4	62491742	Akna	0.0222	0.21002	0.0222
158	10	128121522	no clear target (many genes)	159	8	94282163	Gpr56	0.02228	0.02547	0.02228
6	10	21107622	Myb/Ahi1	180	1	133921770	Btg2	1	0.02231	0.02231
3	2	116922471	Rasgrp1	7	X	47272406	mmu-mir-106a-363	0.02238	0.06703	0.02238
187	14	113339185	Cldn10	190	6	147464305	Fgfr1op2/Itpr5	0.2062	0.02248	0.02248
9	16	91970607	Runx1	15	11	98939377	Ccr7	0.02251	0.0957	0.02251
74	7	74066490	Sema4b	143	9	108067931	Ube1l (many genes)	0.02345	0.023	0.023
53	X	135297101	Irs4	181	13	28063138	ENSMUSG00000069257	0.2715	0.02306	0.02306
116	15	95845925	Tmem16f/Dbx2	193	12	66276541	Sdccag1 (many genes)	0.0231	0.03273	0.0231
2	5	106804125	Gfi1/Evi5	185	8	83018589	Cd97	-0.03982	-0.02312	-0.02312
6	10	21107622	Myb/Ahi1	46	5	147911236	1810059H22Rik/Katnal1	-0.02316	-0.0247	-0.02316
6	10	21107622	Myb/Ahi1	123	6	99784405	Foxp1	0.02326	0.08447	0.02326
130	1	106623900	Bcl2/Fvt1	138	14	29647585	Colq/Eaf1/Sh3bp5	0.19991	0.02327	0.02327
143	9	108067931	Ube1l (many genes)	163	17	12993765	Phf10/Tcte3/Wdr27	0.02327	0.0419	0.02327
31	11	100671277	Stat5b/Stat5a/Stat3	63	8	119868377	Gse1	0.02336	0.04964	0.02336
4	17	45047026	Ccnd3	152	11	54816577	Ccdc69/Slc36a3	-0.13414	-0.02347	-0.02347
144	11	106064677	Cd79b (many genes)	166	9	57775331	Csk/Cyp1a1	0.02348	0.02611	0.02348
144	11	106064677	Cd79b (many genes)	161	1	37794600	Mgat4a	0.03123	0.02362	0.02362
10	2	26416088	Notch1	172	12	102603676	3110018I06Rik /Bcl11b	0.02363	0.09326	0.02363
62	10	93258822	Pctk2/Elk3	177	18	35936605	Dnajc18/Tmem173	0.03444	0.02368	0.02368
72	15	73631225	Dennd3/Ptp4a3	85	11	22697677	B3gnt1	0.03011	0.02373	0.02373
2	5	106804125	Gfi1/Evi5	14	11	74818477	Smg6/rno-mir-132&212/Ovca2/Hic1	-0.02374	-0.34294	-0.02374
85	11	22697677	B3gnt1	191	3	100739275	Cd2	0.0356	0.02382	0.02382
46	5	147911236	1810059H22Rik/Katnal1	104	5	64691836	Rhoh	0.08504	0.02389	0.02389
9	16	91970607	Runx1	142	2	166834925	B4galt5/Slc9a8	0.02394	0.10392	0.02394
46	5	147911236	1810059H22Rik/Katnal1	72	15	73631225	Dennd3/Ptp4a3	0.02397	0.23414	0.02397
5	7	108018377	Rras2	40	4	128660900	Lck/Khdrbs1	-0.0379	-0.0241	-0.0241
1	15	62044022	Myc/Pvt1	10	2	26416088	Notch1	-0.02429	-0.58377	-0.02429
71	11	117111277	Sept9	180	1	133921770	Btg2	0.0298	0.02431	0.02431
150	4	133997000	Tmem50a/Clic4	196	5	121367464	Ccdc63/Ppp1cc	0.0244	0.0308	0.0244
4	17	45047026	Ccnd3	17	12	12293930	Nmyc1	0.21527	0.02445	0.02445
142	2	166834925	B4galt5/Slc9a8	193	12	66276541	Sdccag1 (many genes)	0.03315	0.02471	0.02471
137	15	82136525	Xrcc6	182	3	103238575	Hipk1	0.03723	0.02477	0.02477
127	15	80626315	Grap2	136	10	62485722	Prg1	0.02483	0.04531	0.02483
7	X	47272406	mmu-mir-106a-363	145	8	83455763	mmu-mir23/mmu-mir-24-2/nanos3	0.0352	0.02492	0.02492
125	17	53937310	Uhrf1/M6prbp1	184	2	11510826	Rbm17/Il2ra	0.15807	0.02496	0.02496
1	15	62044022	Myc/Pvt1	7	X	47272406	mmu-mir-106a-363	0.02497	0.13791	0.02497
80	12	83746741	2310044G17Rik	180	1	133921770	Btg2	0.21615	0.025	0.025
109	5	99624436	Plac8	196	5	121367464	Ccdc63/Ppp1cc	0.02506	0.26898	0.02506
102	6	121107805	Cecr5/Bid	155	10	60126610	Psap/Chst3	0.02533	0.02524	0.02524
47	18	61085714	Tcof1	81	8	69801263	Jund1 (many genes)	0.0396	0.02526	0.02526
146	3	88266475	Arhgef2/Sema4a	196	5	121367464	Ccdc63/Ppp1cc	0.0289	0.02535	0.02535
120	4	59365585	XP_485387.1 (SUSD1)	123	6	99784405	Foxp1	0.03442	0.02537	0.02537
96	4	139844834	Padi1/Sdhb	124	17	23664708	Msln (many genes)	0.27738	0.02545	0.02545
149	1	191242200	Ints7 (5930412E23Rik)/Dtl/Ppp2r5a	171	15	86147732	Cerk/BC021523	0.02548	0.03346	0.02548
150	4	133997000	Tmem50a/Clic4	171	15	86147732	Cerk/BC021523	0.02553	0.04082	0.02553
65	5	74624236	Kit/Kdr	199	4	144088400	Tnfrsf1b/Tnfrsf8	0.20459	0.02554	0.02554
150	4	133997000	Tmem50a/Clic4	186	18	39259753	Fgf1/Arhgap26	0.02576	0.02561	0.02561
82	10	80853522	Mknk2 (many genes)	151	12	74007329	Max/Fut8	0.03888	0.02562	0.02562
64	17	33706965	Ppp1r10/Mrps18b	191	3	100739275	Cd2	0.26495	0.02566	0.02566
83	2	28537258	Gfi1b/Tsc1	168	15	100793267	Galnt6/Ela1/Slc4a8	0.03705	0.02579	0.02579
130	1	106623900	Bcl2/Fvt1	161	1	37794600	Mgat4a	0.24176	0.02583	0.02583
3	2	116922471	Rasgrp1	16	18	5362705	Zfhx1a	0.02585	0.12309	0.02585
27	7	139405290	Ccnd1	51	7	119630790	Il21r/Nsmce1	0.02915	0.02591	0.02591
113	6	129904405	Clec12a	121	5	138359199	3110082I17Rik (Gpr146)/mmu-mir-339	0.02608	0.02595	0.02595
7	X	47272406	mmu-mir-106a-363	14	11	74818477	Smg6/rno-mir-132&212/Ovca2/Hic1	0.02597	0.03196	0.02597
107	5	123428236	Pitpnm2/Mphosph9/Sbno1	128	6	48830326	Gmap9/Gimap4/Gmap6/Gimap7	0.03464	0.02605	0.02605
67	11	86297377	Rps6kb1/Tubd1/Tmem49	190	6	147464305	Fgfr1op2/Itpr5	0.02616	0.21052	0.02616
164	19	46073143	Trim8/Sufu	171	15	86147732	Cerk/BC021523	0.0374	0.02622	0.02622
5	7	108018377	Rras2	64	17	33706965	Ppp1r10/Mrps18b	-0.05481	-0.0263	-0.0263
51	7	119630790	Il21r/Nsmce1	77	7	67497090	Chd2	0.02639	0.05191	0.02639
8	12	82458841	Jundm2	66	11	115208377	Armc7/Atp5h (many genes)	0.02647	0.29033	0.02647
21	4	134969231	Rpl11/Tceb3	152	11	54816577	Ccdc69/Slc36a3	0.0265	0.05359	0.0265
146	3	88266475	Arhgef2/Sema4a	158	10	128121522	no clear target (many genes)	0.03526	0.0265	0.0265
158	10	128121522	no clear target (many genes)	190	6	147464305	Fgfr1op2/Itpr5	0.02667	0.02675	0.02667
75	11	78720674	Nos2/Ksr/Lgals9	191	3	100739275	Cd2	0.03002	0.02671	0.02671
3	2	116922471	Rasgrp1	59	3	129904129	Lef1/XP_619962.1	0.03403	0.02673	0.02673
114	5	135645436	Mylc2pl	127	15	80626315	Grap2	0.04578	0.02683	0.02683
27	7	139405290	Ccnd1	31	11	100671277	Stat5b/Stat5a/Stat3	0.05711	0.02693	0.02693
117	5	104712436	Lrrc5	143	9	108067931	Ube1l (many genes)	0.02709	0.0275	0.02709
1	15	62044022	Myc/Pvt1	23	5	146265736	Flt3	-0.07319	-0.02711	-0.02711
60	3	95369925	Otud7b (Za20d1) (many genes)	152	11	54816577	Ccdc69/Slc36a3	0.02716	0.04949	0.02716
113	6	129904405	Clec12a	190	6	147464305	Fgfr1op2/Itpr5	0.02723	0.03117	0.02723
4	17	45047026	Ccnd3	23	5	146265736	Flt3	-0.13006	-0.02726	-0.02726
23	5	146265736	Flt3	68	15	74979025	Ly6e	0.61676	0.0273	0.0273
37	4	133013030	Ubxd5 (Socius)	81	8	69801263	Jund1 (many genes)	0.04325	0.02743	0.02743
99	17	31888150	Tap2 (many genes)	117	5	104712436	Lrrc5	0.02746	0.03195	0.02746
19	14	23836417	Rai17	164	19	46073143	Trim8/Sufu	0.0275	0.08732	0.0275
21	4	134969231	Rpl11/Tceb3	179	4	62491742	Akna	0.02753	0.13318	0.02753
124	17	23664708	Msln (many genes)	126	9	72528431	Suhw4/Mns1	0.02771	0.03733	0.02771
10	2	26416088	Notch1	34	17	81848865	Mta3/Thada/Haao	0.02774	0.77457	0.02774
8	12	82458841	Jundm2	106	5	63415947	Klf3	0.02777	0.03363	0.02777
122	5	122222536	Rhof	157	18	75543805	Smad7/Dym/Gm672	0.03874	0.02795	0.02795
28	7	121237524	Spn (many genes)	142	2	166834925	B4galt5/Slc9a8	0.02798	0.0432	0.02798
149	1	191242200	Ints7 (5930412E23Rik)/Dtl/Ppp2r5a	163	17	12993765	Phf10/Tcte3/Wdr27	0.02809	0.04037	0.02809
5	7	108018377	Rras2	30	2	30576488	Prrx2/Cstad	0.02829	0.04185	0.02829
146	3	88266475	Arhgef2/Sema4a	164	19	46073143	Trim8/Sufu	0.02834	0.04524	0.02834
109	5	99624436	Plac8	162	6	31199842	mmu-mir-29a	0.02835	0.04926	0.02835
96	4	139844834	Padi1/Sdhb	182	3	103238575	Hipk1	0.02837	0.22663	0.02837
11	17	27277230	Pim1	135	3	114480764	Edg1	0.06934	0.0286	0.0286
141	11	82813047	Slfn1/Nle1	175	8	10289063	3930402G23Rik/Irs2	0.02863	0.03154	0.02863
101	13	30234863	Irf4	136	10	62485722	Prg1	0.02868	0.06202	0.02868
114	5	135645436	Mylc2pl	152	11	54816577	Ccdc69/Slc36a3	0.02995	0.02877	0.02877
74	7	74066490	Sema4b	160	7	120751154	Coro1a/Mapk3	0.17816	0.0288	0.0288
109	5	99624436	Plac8	130	1	106623900	Bcl2/Fvt1	0.02882	0.28656	0.02882
71	11	117111277	Sept9	195	7	120425808	Sbk1/Lat /Nfatc2ip (many genes)	0.0434	0.02891	0.02891
88	17	42249165	Runx2/Supt3h	155	10	60126610	Psap/Chst3	0.03221	0.02905	0.02905
49	11	87479898	mmu-mir-142 (many genes)	199	4	144088400	Tnfrsf1b/Tnfrsf8	0.03723	0.0292	0.0292
109	5	99624436	Plac8	153	11	68774377	Pfas/Per1/Vamp2/Aurkb (many genes)	0.0292	0.04397	0.0292
82	10	80853522	Mknk2 (many genes)	166	9	57775331	Csk/Cyp1a1	0.24569	0.02925	0.02925
103	15	63593225	Myc/Pvt1	160	7	120751154	Coro1a/Mapk3	0.02927	0.03979	0.02927
114	5	135645436	Mylc2pl	158	10	128121522	no clear target (many genes)	0.03848	0.02928	0.02928
84	9	45067348	Cd3e/Cd3d	161	1	37794600	Mgat4a	0.04588	0.02935	0.02935
23	5	146265736	Flt3	51	7	119630790	Il21r/Nsmce1	0.02939	0.12545	0.02939
34	17	81848865	Mta3/Thada/Haao	45	4	132004700	Wasf1/D030015G18Rik/Fgr	0.22968	0.02947	0.02947
98	4	105824600	Ssbp3/Thea	176	8	104873063	Agrp/Ctcf	0.21438	0.02962	0.02962
114	5	135645436	Mylc2pl	179	4	62491742	Akna	0.02965	0.19526	0.02965
28	7	121237524	Spn (many genes)	34	17	81848865	Mta3/Thada/Haao	0.06962	0.02975	0.02975
70	2	167298188	Cebpb/Ptpn1	188	1	164011500	Sel1/Selp	0.02982	0.04026	0.02982
5	7	108018377	Rras2	81	8	69801263	Jund1 (many genes)	0.03006	0.03191	0.03006
136	10	62485722	Prg1	148	7	95441785	Stard10/Centd2	0.03087	0.03007	0.03007
88	17	42249165	Runx2/Supt3h	107	5	123428236	Pitpnm2/Mphosph9/Sbno1	0.0301	0.04228	0.0301
6	10	21107622	Myb/Ahi1	156	6	125894197	Tnfrsf7/Tapbp1	0.72752	0.03013	0.03013
68	15	74979025	Ly6e	96	4	139844834	Padi1/Sdhb	0.03024	0.33437	0.03024
55	14	116551285	Ebi2/ Phghdl1	59	3	129904129	Lef1/XP_619962.1	0.05018	0.0303	0.0303
34	17	81848865	Mta3/Thada/Haao	171	15	86147732	Cerk/BC021523	0.07071	0.03036	0.03036
22	17	32980665	Nfkbil1/Lta	32	4	148188527	Pik3cd	0.65314	0.03049	0.03049
96	4	139844834	Padi1/Sdhb	144	11	106064677	Cd79b (many genes)	0.03075	0.03693	0.03075
68	15	74979025	Ly6e	117	5	104712436	Lrrc5	0.03096	0.05239	0.03096
3	2	116922471	Rasgrp1	64	17	33706965	Ppp1r10/Mrps18b	-0.38633	-0.03098	-0.03098
152	11	54816577	Ccdc69/Slc36a3	162	6	31199842	mmu-mir-29a	0.03256	0.03099	0.03099
39	4	132788363	Rps6kb1/Pigv/Arid1a (many genes)	72	15	73631225	Dennd3/Ptp4a3	0.03107	0.03788	0.03107
75	11	78720674	Nos2/Ksr/Lgals9	184	2	11510826	Rbm17/Il2ra	0.03109	0.03459	0.03109
136	10	62485722	Prg1	179	4	62491742	Akna	0.03114	0.1918	0.03114
41	13	50555638	Sema4d/Gadd46g	77	7	67497090	Chd2	0.11207	0.03118	0.03118
137	15	82136525	Xrcc6	174	3	87983875	Mef2d	0.03626	0.03136	0.03136
129	2	32569209	Eng	160	7	120751154	Coro1a/Mapk3	0.03139	0.03896	0.03139
111	10	19507835	Il22ra2/Ifngr1	157	18	75543805	Smad7/Dym/Gm672	0.03371	0.0314	0.0314
128	6	48830326	Gmap9/Gimap4/Gmap6/Gimap7	196	5	121367464	Ccdc63/Ppp1cc	0.0314	0.03569	0.0314
116	15	95845925	Tmem16f/Dbx2	124	17	23664708	Msln (many genes)	0.03438	0.03146	0.03146
92	11	48867277	Tgtp/Ifi47 (many genes)	177	18	35936605	Dnajc18/Tmem173	0.26028	0.03147	0.03147
108	11	79273177	Nf1/Evi2b	159	8	94282163	Gpr56	0.03148	0.03631	0.03148
17	12	12293930	Nmyc1	187	14	113339185	Cldn10	0.03151	0.19598	0.03151
130	1	106623900	Bcl2/Fvt1	149	1	191242200	Ints7 (5930412E23Rik)/Dtl/Ppp2r5a	0.24675	0.03163	0.03163
118	1	90949800	Lrrfip1/Ramp1	183	16	48648095	Cd47/Esrrbl1	0.03166	0.0393	0.03166
5	7	108018377	Rras2	97	11	106537177	Pecam1	-0.04502	-0.03178	-0.03178
130	1	106623900	Bcl2/Fvt1	144	11	106064677	Cd79b (many genes)	0.24202	0.03181	0.03181
163	17	12993765	Phf10/Tcte3/Wdr27	171	15	86147732	Cerk/BC021523	0.03193	0.03323	0.03193
22	17	32980665	Nfkbil1/Lta	61	5	136622536	Hrbl/6430598A04Rik/Irs3	0.12431	0.03197	0.03197
105	8	105379463	Nfatc3	173	7	136821990	6330512M04Rik/Ctsd	0.03199	0.05377	0.03199
1	15	62044022	Myc/Pvt1	31	11	100671277	Stat5b/Stat5a/Stat3	-0.03201	-0.15481	-0.03201
92	11	48867277	Tgtp/Ifi47 (many genes)	178	10	43897267	Rtn4ip1/Qrsl1	0.03204	0.03538	0.03204
26	8	122065763	Cbfa2t3h	119	2	45042245	Zfhx1b	0.07959	0.03212	0.03212
118	1	90949800	Lrrfip1/Ramp1	151	12	74007329	Max/Fut8	0.03912	0.03212	0.03212
173	7	136821990	6330512M04Rik/Ctsd	182	3	103238575	Hipk1	0.03212	0.2043	0.03212
18	X	6149259	Pim2/Eras/Gata1	49	11	87479898	mmu-mir-142 (many genes)	0.03214	0.06374	0.03214
15	11	98939377	Ccr7	195	7	120425808	Sbk1/Lat /Nfatc2ip (many genes)	0.03216	0.03435	0.03216
16	18	5362705	Zfhx1a	155	10	60126610	Psap/Chst3	0.03223	0.0357	0.03223
4	17	45047026	Ccnd3	50	1	171696654	Slamf7/Cd48/Slamf6	0.15118	0.03226	0.03226
112	9	61192931	Tle3	187	14	113339185	Cldn10	0.03231	0.22614	0.03231
128	6	48830326	Gmap9/Gimap4/Gmap6/Gimap7	152	11	54816577	Ccdc69/Slc36a3	0.0324	0.04428	0.0324
92	11	48867277	Tgtp/Ifi47 (many genes)	187	14	113339185	Cldn10	0.03241	0.28121	0.03241
22	17	32980665	Nfkbil1/Lta	190	6	147464305	Fgfr1op2/Itpr5	0.03732	0.03246	0.03246
125	17	53937310	Uhrf1/M6prbp1	127	15	80626315	Grap2	0.2062	0.03252	0.03252
6	10	21107622	Myb/Ahi1	34	17	81848865	Mta3/Thada/Haao	-0.05916	-0.03254	-0.03254
2	5	106804125	Gfi1/Evi5	63	8	119868377	Gse1	-0.2695	-0.03262	-0.03262
31	11	100671277	Stat5b/Stat5a/Stat3	65	5	74624236	Kit/Kdr	0.03321	0.03262	0.03262
130	1	106623900	Bcl2/Fvt1	169	8	122799287	Mela/Mc1r	0.22283	0.03285	0.03285
87	16	94860257	Erg	173	7	136821990	6330512M04Rik/Ctsd	0.03289	0.05438	0.03289
104	5	64691836	Rhoh	182	3	103238575	Hipk1	0.04592	0.03295	0.03295
87	16	94860257	Erg	120	4	59365585	XP_485387.1 (SUSD1)	0.03298	0.04775	0.03298
44	1	180329100	Itpkb	58	4	46460000	Coro2a	0.03381	0.03299	0.03299
96	4	139844834	Padi1/Sdhb	130	1	106623900	Bcl2/Fvt1	0.03301	0.26398	0.03301
108	11	79273177	Nf1/Evi2b	193	12	66276541	Sdccag1 (many genes)	0.24911	0.0331	0.0331
126	9	72528431	Suhw4/Mns1	145	8	83455763	mmu-mir23/mmu-mir-24-2/nanos3	0.03328	0.047	0.03328
8	12	82458841	Jundm2	184	2	11510826	Rbm17/Il2ra	0.03331	0.09419	0.03331
24	3	29486999	Evi1/Mds1	90	2	152224988	Bcl2l1 (bcl-x)	0.22403	0.03337	0.03337
24	3	29486999	Evi1/Mds1	133	13	37386086	Rreb1	0.03337	0.03422	0.03337
34	17	81848865	Mta3/Thada/Haao	146	3	88266475	Arhgef2/Sema4a	0.40727	0.03337	0.03337
69	7	74331990	Fes/Blm	155	10	60126610	Psap/Chst3	0.04187	0.03343	0.03343
30	2	30576488	Prrx2/Cstad	102	6	121107805	Cecr5/Bid	0.03344	0.03566	0.03344
3	2	116922471	Rasgrp1	178	10	43897267	Rtn4ip1/Qrsl1	-0.07127	-0.03347	-0.03347
98	4	105824600	Ssbp3/Thea	161	1	37794600	Mgat4a	0.03347	0.03603	0.03347
93	6	125519605	MLF2_MOUSE/Cd4 (many genes)	165	2	156379892	Sla2/Tgif2	0.04235	0.03349	0.03349
93	6	125519605	MLF2_MOUSE/Cd4 (many genes)	152	11	54816577	Ccdc69/Slc36a3	0.03352	0.06073	0.03352
85	11	22697677	B3gnt1	186	18	39259753	Fgf1/Arhgap26	0.04393	0.03356	0.03356
5	7	108018377	Rras2	114	5	135645436	Mylc2pl	-0.07475	-0.03358	-0.03358
85	11	22697677	B3gnt1	107	5	123428236	Pitpnm2/Mphosph9/Sbno1	0.03365	0.0413	0.03365
110	15	83640339	Ttll12	163	17	12993765	Phf10/Tcte3/Wdr27	0.03367	0.05741	0.03367
18	X	6149259	Pim2/Eras/Gata1	125	17	53937310	Uhrf1/M6prbp1	0.0534	0.03375	0.03375
4	17	45047026	Ccnd3	107	5	123428236	Pitpnm2/Mphosph9/Sbno1	-0.11641	-0.03379	-0.03379
66	11	115208377	Armc7/Atp5h (many genes)	160	7	120751154	Coro1a/Mapk3	0.21684	0.0338	0.0338
62	10	93258822	Pctk2/Elk3	166	9	57775331	Csk/Cyp1a1	0.03382	0.0346	0.03382
85	11	22697677	B3gnt1	160	7	120751154	Coro1a/Mapk3	0.03394	0.04533	0.03394
115	2	31965488	Nup214/Ppapdc3	183	16	48648095	Cd47/Esrrbl1	0.16717	0.03394	0.03394
57	10	80064822	Ptbp1 (many genes)	180	1	133921770	Btg2	0.0355	0.03416	0.03416
132	15	97873025	Rapgef3/Hdac7a	135	3	114480764	Edg1	0.03822	0.03417	0.03417
6	10	21107622	Myb/Ahi1	67	11	86297377	Rps6kb1/Tubd1/Tmem49	0.25298	0.03425	0.03425
110	15	83640339	Ttll12	173	7	136821990	6330512M04Rik/Ctsd	0.03432	0.05529	0.03432
93	6	125519605	MLF2_MOUSE/Cd4 (many genes)	171	15	86147732	Cerk/BC021523	0.03447	0.06262	0.03447
102	6	121107805	Cecr5/Bid	157	18	75543805	Smad7/Dym/Gm672	0.25925	0.03454	0.03454
50	1	171696654	Slamf7/Cd48/Slamf6	184	2	11510826	Rbm17/Il2ra	0.03467	0.03616	0.03467
146	3	88266475	Arhgef2/Sema4a	163	17	12993765	Phf10/Tcte3/Wdr27	0.03474	0.03912	0.03474
1	15	62044022	Myc/Pvt1	96	4	139844834	Padi1/Sdhb	-0.05656	-0.03476	-0.03476
4	17	45047026	Ccnd3	34	17	81848865	Mta3/Thada/Haao	-0.11513	-0.03477	-0.03477
98	4	105824600	Ssbp3/Thea	130	1	106623900	Bcl2/Fvt1	0.03489	0.28491	0.03489
93	6	125519605	MLF2_MOUSE/Cd4 (many genes)	196	5	121367464	Ccdc63/Ppp1cc	0.0351	0.04525	0.0351
40	4	128660900	Lck/Khdrbs1	93	6	125519605	MLF2_MOUSE/Cd4 (many genes)	0.03514	0.14494	0.03514
41	13	50555638	Sema4d/Gadd46g	44	1	180329100	Itpkb	0.0352	0.03691	0.0352
103	15	63593225	Myc/Pvt1	123	6	99784405	Foxp1	0.04478	0.03521	0.03521
103	15	63593225	Myc/Pvt1	170	11	5342677	Ccdc117/Ankrd36	0.03525	0.03816	0.03525
101	13	30234863	Irf4	135	3	114480764	Edg1	0.03535	0.04483	0.03535
28	7	121237524	Spn (many genes)	82	10	80853522	Mknk2 (many genes)	0.03541	0.16878	0.03541
20	5	139623362	Lfng	183	16	48648095	Cd47/Esrrbl1	0.10723	0.03544	0.03544
13	11	11604877	Ikaros (Zfpn1a1)	164	19	46073143	Trim8/Sufu	0.03547	0.4267	0.03547
28	7	121237524	Spn (many genes)	122	5	122222536	Rhof	0.0355	0.04941	0.0355
3	2	116922471	Rasgrp1	74	7	74066490	Sema4b	-0.03959	-0.03553	-0.03553
24	3	29486999	Evi1/Mds1	106	5	63415947	Klf3	0.03554	0.05139	0.03554
58	4	46460000	Coro2a	115	2	31965488	Nup214/Ppapdc3	0.06658	0.0357	0.0357
83	2	28537258	Gfi1b/Tsc1	142	2	166834925	B4galt5/Slc9a8	0.03571	0.06589	0.03571
98	4	105824600	Ssbp3/Thea	159	8	94282163	Gpr56	0.23837	0.03572	0.03572
62	10	93258822	Pctk2/Elk3	147	5	114315736	Cabp1/Pop5/Rnf10(many genes)	0.04872	0.03581	0.03581
102	6	121107805	Cecr5/Bid	113	6	129904405	Clec12a	0.04487	0.03588	0.03588
19	14	23836417	Rai17	28	7	121237524	Spn (many genes)	0.03601	0.05162	0.03601
3	2	116922471	Rasgrp1	15	11	98939377	Ccr7	0.03603	0.04554	0.03603
28	7	121237524	Spn (many genes)	115	2	31965488	Nup214/Ppapdc3	0.03604	0.08807	0.03604
137	15	82136525	Xrcc6	197	14	69507685	Lcp1/4921509B22Rik	0.03606	0.04051	0.03606
59	3	129904129	Lef1/XP_619962.1	72	15	73631225	Dennd3/Ptp4a3	0.03609	0.06161	0.03609
2	5	106804125	Gfi1/Evi5	3	2	116922471	Rasgrp1	0.0361	0.91164	0.0361
118	1	90949800	Lrrfip1/Ramp1	163	17	12993765	Phf10/Tcte3/Wdr27	0.03626	0.05953	0.03626
74	7	74066490	Sema4b	146	3	88266475	Arhgef2/Sema4a	0.21712	0.03633	0.03633
5	7	108018377	Rras2	16	18	5362705	Zfhx1a	0.03649	0.07634	0.03649
9	16	91970607	Runx1	57	10	80064822	Ptbp1 (many genes)	-0.09508	-0.03659	-0.03659
82	10	80853522	Mknk2 (many genes)	146	3	88266475	Arhgef2/Sema4a	0.0366	0.04498	0.0366
84	9	45067348	Cd3e/Cd3d	197	14	69507685	Lcp1/4921509B22Rik	0.03663	0.04259	0.03663
105	8	105379463	Nfatc3	135	3	114480764	Edg1	0.03673	0.03768	0.03673
108	11	79273177	Nf1/Evi2b	147	5	114315736	Cabp1/Pop5/Rnf10(many genes)	0.29961	0.03675	0.03675
96	4	139844834	Padi1/Sdhb	150	4	133997000	Tmem50a/Clic4	0.03834	0.03678	0.03678
13	11	11604877	Ikaros (Zfpn1a1)	177	18	35936605	Dnajc18/Tmem173	0.03681	0.08155	0.03681
84	9	45067348	Cd3e/Cd3d	164	19	46073143	Trim8/Sufu	0.03698	0.05763	0.03698
130	1	106623900	Bcl2/Fvt1	136	10	62485722	Prg1	0.24772	0.037	0.037
114	5	135645436	Mylc2pl	146	3	88266475	Arhgef2/Sema4a	0.03804	0.03703	0.03703
50	1	171696654	Slamf7/Cd48/Slamf6	160	7	120751154	Coro1a/Mapk3	0.03706	0.0469	0.03706
13	11	11604877	Ikaros (Zfpn1a1)	17	12	12293930	Nmyc1	-0.1164	-0.03709	-0.03709
8	12	82458841	Jundm2	47	18	61085714	Tcof1	0.21352	0.03713	0.03713
84	9	45067348	Cd3e/Cd3d	144	11	106064677	Cd79b (many genes)	0.04688	0.03725	0.03725
28	7	121237524	Spn (many genes)	83	2	28537258	Gfi1b/Tsc1	0.05744	0.03726	0.03726
82	10	80853522	Mknk2 (many genes)	144	11	106064677	Cd79b (many genes)	0.27115	0.03726	0.03726
4	17	45047026	Ccnd3	174	3	87983875	Mef2d	0.28829	0.03727	0.03727
48	14	73670979	Elf1	155	10	60126610	Psap/Chst3	0.03751	0.04121	0.03751
2	5	106804125	Gfi1/Evi5	40	4	128660900	Lck/Khdrbs1	-0.2641	-0.03753	-0.03753
92	11	48867277	Tgtp/Ifi47 (many genes)	121	5	138359199	3110082I17Rik (Gpr146)/mmu-mir-339	0.03771	0.04374	0.03771
88	17	42249165	Runx2/Supt3h	159	8	94282163	Gpr56	0.03772	0.04369	0.03772
37	4	133013030	Ubxd5 (Socius)	77	7	67497090	Chd2	0.03775	0.05895	0.03775
36	9	44509331	Bcl9l/Blr1/Ddx	42	19	3978835	Ptprcap/Adrbk1	0.06444	0.03776	0.03776
117	5	104712436	Lrrc5	118	1	90949800	Lrrfip1/Ramp1	0.03776	0.04838	0.03776
3	2	116922471	Rasgrp1	123	6	99784405	Foxp1	-0.03777	-0.06428	-0.03777
86	16	90616188	Ifnar1	131	2	30047378	Pkn3	0.07674	0.0378	0.0378
129	2	32569209	Eng	183	16	48648095	Cd47/Esrrbl1	0.03783	0.04087	0.03783
61	5	136622536	Hrbl/6430598A04Rik/Irs3	195	7	120425808	Sbk1/Lat /Nfatc2ip (many genes)	0.04759	0.03784	0.03784
83	2	28537258	Gfi1b/Tsc1	144	11	106064677	Cd79b (many genes)	0.03785	0.0514	0.03785
75	11	78720674	Nos2/Ksr/Lgals9	197	14	69507685	Lcp1/4921509B22Rik	0.03791	0.05752	0.03791
100	8	83974463	Lyl1/Nfix/Btbd14b	139	19	43896509	Wnt8b/Scd4/Scd1	0.04765	0.03791	0.03791
4	17	45047026	Ccnd3	109	5	99624436	Plac8	-0.04623	-0.03801	-0.03801
164	19	46073143	Trim8/Sufu	187	14	113339185	Cldn10	0.03803	0.19325	0.03803
96	4	139844834	Padi1/Sdhb	126	9	72528431	Suhw4/Mns1	0.27575	0.03808	0.03808
105	8	105379463	Nfatc3	132	15	97873025	Rapgef3/Hdac7a	0.0381	0.04574	0.0381
92	11	48867277	Tgtp/Ifi47 (many genes)	182	3	103238575	Hipk1	0.25995	0.03812	0.03812
34	17	81848865	Mta3/Thada/Haao	111	10	19507835	Il22ra2/Ifngr1	1	0.03816	0.03816
58	4	46460000	Coro2a	155	10	60126610	Psap/Chst3	0.03818	0.03891	0.03818
104	5	64691836	Rhoh	157	18	75543805	Smad7/Dym/Gm672	0.04268	0.03828	0.03828
111	10	19507835	Il22ra2/Ifngr1	190	6	147464305	Fgfr1op2/Itpr5	0.03828	0.27795	0.03828
69	7	74331990	Fes/Blm	203	16	54884923	Lrriq2/Senp7	0.05233	0.03865	0.03865
128	6	48830326	Gmap9/Gimap4/Gmap6/Gimap7	146	3	88266475	Arhgef2/Sema4a	0.03868	0.04739	0.03868
88	17	42249165	Runx2/Supt3h	139	19	43896509	Wnt8b/Scd4/Scd1	0.03872	0.28775	0.03872
2	5	106804125	Gfi1/Evi5	195	7	120425808	Sbk1/Lat /Nfatc2ip (many genes)	0.03896	0.48806	0.03896
111	10	19507835	Il22ra2/Ifngr1	146	3	88266475	Arhgef2/Sema4a	0.03897	0.05041	0.03897
10	2	26416088	Notch1	17	12	12293930	Nmyc1	-0.1307	-0.03901	-0.03901
13	11	11604877	Ikaros (Zfpn1a1)	26	8	122065763	Cbfa2t3h	0.04137	0.03905	0.03905
7	X	47272406	mmu-mir-106a-363	175	8	10289063	3930402G23Rik/Irs2	0.4341	0.0391	0.0391
69	7	74331990	Fes/Blm	184	2	11510826	Rbm17/Il2ra	0.04091	0.03912	0.03912
4	17	45047026	Ccnd3	14	11	74818477	Smg6/rno-mir-132&212/Ovca2/Hic1	-0.03919	-0.13738	-0.03919
71	11	117111277	Sept9	203	16	54884923	Lrriq2/Senp7	0.05258	0.03923	0.03923
58	4	46460000	Coro2a	188	1	164011500	Sel1/Selp	0.03926	0.04811	0.03926
19	14	23836417	Rai17	196	5	121367464	Ccdc63/Ppp1cc	0.15599	0.03946	0.03946
87	16	94860257	Erg	125	17	53937310	Uhrf1/M6prbp1	0.03947	0.22776	0.03947
8	12	82458841	Jundm2	30	2	30576488	Prrx2/Cstad	0.08653	0.03949	0.03949
85	11	22697677	B3gnt1	139	19	43896509	Wnt8b/Scd4/Scd1	0.03979	0.04327	0.03979
102	6	121107805	Cecr5/Bid	183	16	48648095	Cd47/Esrrbl1	0.25557	0.0398	0.0398
87	16	94860257	Erg	112	9	61192931	Tle3	0.03986	0.05523	0.03986
3	2	116922471	Rasgrp1	134	7	62119290	Igf1r/C330024D12Rik	-0.05387	-0.03991	-0.03991
20	5	139623362	Lfng	35	6	127918651	Ccnd2	0.03991	0.04812	0.03991
65	5	74624236	Kit/Kdr	121	5	138359199	3110082I17Rik (Gpr146)/mmu-mir-339	0.03992	0.04989	0.03992
1	15	62044022	Myc/Pvt1	158	10	128121522	no clear target (many genes)	-0.10231	-0.03993	-0.03993
3	2	116922471	Rasgrp1	30	2	30576488	Prrx2/Cstad	0.2969	0.03996	0.03996
29	9	32560931	Fli1/Ets1	84	9	45067348	Cd3e/Cd3d	0.12318	0.04017	0.04017
92	11	48867277	Tgtp/Ifi47 (many genes)	156	6	125894197	Tnfrsf7/Tapbp1	0.04017	0.04582	0.04017
2	5	106804125	Gfi1/Evi5	4	17	45047026	Ccnd3	0.04018	0.17636	0.04018
22	17	32980665	Nfkbil1/Lta	26	8	122065763	Cbfa2t3h	0.4169	0.04069	0.04069
136	10	62485722	Prg1	145	8	83455763	mmu-mir23/mmu-mir-24-2/nanos3	0.27373	0.04072	0.04072
39	4	132788363	Rps6kb1/Pigv/Arid1a (many genes)	191	3	100739275	Cd2	0.04096	0.24172	0.04096
35	6	127918651	Ccnd2	65	5	74624236	Kit/Kdr	0.04097	0.15218	0.04097
65	5	74624236	Kit/Kdr	123	6	99784405	Foxp1	0.04101	0.05226	0.04101
94	12	108218235	Akt1/Cdca4	191	3	100739275	Cd2	0.04105	0.22825	0.04105
14	11	74818477	Smg6/rno-mir-132&212/Ovca2/Hic1	171	15	86147732	Cerk/BC021523	1	0.0411	0.0411
74	7	74066490	Sema4b	111	10	19507835	Il22ra2/Ifngr1	0.25251	0.04118	0.04118
90	2	152224988	Bcl2l1 (bcl-x)	108	11	79273177	Nf1/Evi2b	0.04121	0.34114	0.04121
27	7	139405290	Ccnd1	62	10	93258822	Pctk2/Elk3	0.04131	0.04536	0.04131
64	17	33706965	Ppp1r10/Mrps18b	166	9	57775331	Csk/Cyp1a1	0.04141	0.04199	0.04141
64	17	33706965	Ppp1r10/Mrps18b	179	4	62491742	Akna	0.04156	0.24479	0.04156
66	11	115208377	Armc7/Atp5h (many genes)	137	15	82136525	Xrcc6	0.04164	0.05073	0.04164
3	2	116922471	Rasgrp1	21	4	134969231	Rpl11/Tceb3	0.59704	0.04169	0.04169
72	15	73631225	Dennd3/Ptp4a3	78	8	126077963	Irf2bp2/Tomm20	0.04401	0.04174	0.04174
82	10	80853522	Mknk2 (many genes)	110	15	83640339	Ttll12	0.05138	0.04189	0.04189
85	11	22697677	B3gnt1	170	11	5342677	Ccdc117/Ankrd36	0.04202	0.04284	0.04202
65	5	74624236	Kit/Kdr	114	5	135645436	Mylc2pl	0.04205	0.08073	0.04205
77	7	67497090	Chd2	187	14	113339185	Cldn10	0.06514	0.04212	0.04212
64	17	33706965	Ppp1r10/Mrps18b	113	6	129904405	Clec12a	0.06265	0.0422	0.0422
98	4	105824600	Ssbp3/Thea	109	5	99624436	Plac8	0.04763	0.0422	0.0422
50	1	171696654	Slamf7/Cd48/Slamf6	127	15	80626315	Grap2	0.06944	0.04245	0.04245
86	16	90616188	Ifnar1	139	19	43896509	Wnt8b/Scd4/Scd1	0.05318	0.04247	0.04247
50	1	171696654	Slamf7/Cd48/Slamf6	147	5	114315736	Cabp1/Pop5/Rnf10(many genes)	0.06587	0.04272	0.04272
32	4	148188527	Pik3cd	41	13	50555638	Sema4d/Gadd46g	0.14509	0.04276	0.04276
30	2	30576488	Prrx2/Cstad	64	17	33706965	Ppp1r10/Mrps18b	0.04286	0.21026	0.04286
3	2	116922471	Rasgrp1	45	4	132004700	Wasf1/D030015G18Rik/Fgr	0.12984	0.04298	0.04298
10	2	26416088	Notch1	144	11	106064677	Cd79b (many genes)	0.14344	0.04298	0.04298
84	9	45067348	Cd3e/Cd3d	119	2	45042245	Zfhx1b	0.04673	0.04301	0.04301
2	5	106804125	Gfi1/Evi5	44	1	180329100	Itpkb	-0.09471	-0.04302	-0.04302
71	11	117111277	Sept9	124	17	23664708	Msln (many genes)	0.07419	0.04312	0.04312
46	5	147911236	1810059H22Rik/Katnal1	170	11	5342677	Ccdc117/Ankrd36	0.04319	0.07093	0.04319
64	17	33706965	Ppp1r10/Mrps18b	172	12	102603676	3110018I06Rik /Bcl11b	0.04369	0.04321	0.04321
56	11	52063579	Skp1a/Tcf7	102	6	121107805	Cecr5/Bid	0.04341	0.07932	0.04341
3	2	116922471	Rasgrp1	66	11	115208377	Armc7/Atp5h (many genes)	0.04346	0.15866	0.04346
83	2	28537258	Gfi1b/Tsc1	133	13	37386086	Rreb1	0.04357	0.04833	0.04357
23	5	146265736	Flt3	102	6	121107805	Cecr5/Bid	0.04361	0.05022	0.04361
78	8	126077963	Irf2bp2/Tomm20	176	8	104873063	Agrp/Ctcf	0.05017	0.04373	0.04373
52	1	86251800	Ptma	159	8	94282163	Gpr56	0.04374	0.06578	0.04374
71	11	117111277	Sept9	74	7	74066490	Sema4b	0.06585	0.0439	0.0439
82	10	80853522	Mknk2 (many genes)	97	11	106537177	Pecam1	0.04922	0.04395	0.04395
51	7	119630790	Il21r/Nsmce1	59	3	129904129	Lef1/XP_619962.1	0.04504	0.04423	0.04423
52	1	86251800	Ptma	148	7	95441785	Stard10/Centd2	0.04431	0.06756	0.04431
80	12	83746741	2310044G17Rik	193	12	66276541	Sdccag1 (many genes)	0.26995	0.0444	0.0444
3	2	116922471	Rasgrp1	65	5	74624236	Kit/Kdr	-0.05206	-0.04443	-0.04443
103	15	63593225	Myc/Pvt1	153	11	68774377	Pfas/Per1/Vamp2/Aurkb (many genes)	0.04491	0.0445	0.0445
14	11	74818477	Smg6/rno-mir-132&212/Ovca2/Hic1	136	10	62485722	Prg1	0.04465	0.16981	0.04465
49	11	87479898	mmu-mir-142 (many genes)	55	14	116551285	Ebi2/ Phghdl1	0.15663	0.04484	0.04484
52	1	86251800	Ptma	157	18	75543805	Smad7/Dym/Gm672	0.04494	0.0561	0.04494
70	2	167298188	Cebpb/Ptpn1	175	8	10289063	3930402G23Rik/Irs2	0.04495	0.05682	0.04495
22	17	32980665	Nfkbil1/Lta	87	16	94860257	Erg	0.23556	0.045	0.045
50	1	171696654	Slamf7/Cd48/Slamf6	179	4	62491742	Akna	0.04502	0.2424	0.04502
13	11	11604877	Ikaros (Zfpn1a1)	190	6	147464305	Fgfr1op2/Itpr5	0.04561	0.04509	0.04509
103	15	63593225	Myc/Pvt1	120	4	59365585	XP_485387.1 (SUSD1)	0.04513	0.05037	0.04513
34	17	81848865	Mta3/Thada/Haao	129	2	32569209	Eng	1	0.04528	0.04528
58	4	46460000	Coro2a	186	18	39259753	Fgf1/Arhgap26	0.04713	0.04529	0.04529
24	3	29486999	Evi1/Mds1	162	6	31199842	mmu-mir-29a	0.14832	0.0454	0.0454
74	7	74066490	Sema4b	164	19	46073143	Trim8/Sufu	0.19736	0.04551	0.04551
129	2	32569209	Eng	142	2	166834925	B4galt5/Slc9a8	0.04551	0.05749	0.04551
34	17	81848865	Mta3/Thada/Haao	84	9	45067348	Cd3e/Cd3d	1	0.04555	0.04555
48	14	73670979	Elf1	157	18	75543805	Smad7/Dym/Gm672	0.04558	0.05045	0.04558
118	1	90949800	Lrrfip1/Ramp1	132	15	97873025	Rapgef3/Hdac7a	0.04621	0.04567	0.04567
24	3	29486999	Evi1/Mds1	108	11	79273177	Nf1/Evi2b	0.04576	0.19902	0.04576
18	X	6149259	Pim2/Eras/Gata1	58	4	46460000	Coro2a	0.10712	0.04581	0.04581
114	5	135645436	Mylc2pl	125	17	53937310	Uhrf1/M6prbp1	0.04581	0.1967	0.04581
66	11	115208377	Armc7/Atp5h (many genes)	118	1	90949800	Lrrfip1/Ramp1	0.31152	0.04588	0.04588
68	15	74979025	Ly6e	79	7	24211036	Nfkbib	0.04588	0.09313	0.04588
3	2	116922471	Rasgrp1	183	16	48648095	Cd47/Esrrbl1	0.04595	0.3363	0.04595
91	15	63368030	Myc/Pvt1	133	13	37386086	Rreb1	0.04599	0.05148	0.04599
122	5	122222536	Rhof	142	2	166834925	B4galt5/Slc9a8	0.04613	0.0496	0.04613
19	14	23836417	Rai17	53	X	135297101	Irs4	0.04622	0.14834	0.04622
65	5	74624236	Kit/Kdr	188	1	164011500	Sel1/Selp	0.23877	0.04623	0.04623
72	15	73631225	Dennd3/Ptp4a3	195	7	120425808	Sbk1/Lat /Nfatc2ip (many genes)	0.06648	0.0464	0.0464
74	7	74066490	Sema4b	81	8	69801263	Jund1 (many genes)	0.05117	0.04646	0.04646
14	11	74818477	Smg6/rno-mir-132&212/Ovca2/Hic1	190	6	147464305	Fgfr1op2/Itpr5	0.04651	0.335	0.04651
88	17	42249165	Runx2/Supt3h	141	11	82813047	Slfn1/Nle1	0.04651	0.04866	0.04651
4	17	45047026	Ccnd3	78	8	126077963	Irf2bp2/Tomm20	0.28055	0.04652	0.04652
16	18	5362705	Zfhx1a	48	14	73670979	Elf1	0.04663	0.04879	0.04663
4	17	45047026	Ccnd3	73	16	31357723	Tfrc/Tnk2/Pcyt1a	-0.15081	-0.04665	-0.04665
2	5	106804125	Gfi1/Evi5	8	12	82458841	Jundm2	-0.04675	-0.57474	-0.04675
71	11	117111277	Sept9	156	6	125894197	Tnfrsf7/Tapbp1	0.06475	0.04681	0.04681
74	7	74066490	Sema4b	84	9	45067348	Cd3e/Cd3d	0.2408	0.04697	0.04697
104	5	64691836	Rhoh	116	15	95845925	Tmem16f/Dbx2	0.0731	0.047	0.047
50	1	171696654	Slamf7/Cd48/Slamf6	116	15	95845925	Tmem16f/Dbx2	0.08145	0.0472	0.0472
61	5	136622536	Hrbl/6430598A04Rik/Irs3	188	1	164011500	Sel1/Selp	0.04721	0.0521	0.04721
14	11	74818477	Smg6/rno-mir-132&212/Ovca2/Hic1	17	12	12293930	Nmyc1	-0.1106	-0.04725	-0.04725
74	7	74066490	Sema4b	129	2	32569209	Eng	0.25596	0.04733	0.04733
4	17	45047026	Ccnd3	62	10	93258822	Pctk2/Elk3	-0.19772	-0.04737	-0.04737
58	4	46460000	Coro2a	152	11	54816577	Ccdc69/Slc36a3	0.04737	0.06436	0.04737
96	4	139844834	Padi1/Sdhb	128	6	48830326	Gmap9/Gimap4/Gmap6/Gimap7	0.04741	0.29838	0.04741
50	1	171696654	Slamf7/Cd48/Slamf6	197	14	69507685	Lcp1/4921509B22Rik	0.04743	0.05733	0.04743
71	11	117111277	Sept9	193	12	66276541	Sdccag1 (many genes)	0.0513	0.04743	0.04743
4	17	45047026	Ccnd3	37	4	133013030	Ubxd5 (Socius)	-0.20837	-0.04747	-0.04747
7	X	47272406	mmu-mir-106a-363	32	4	148188527	Pik3cd	0.08391	0.04756	0.04756
129	2	32569209	Eng	146	3	88266475	Arhgef2/Sema4a	0.04763	0.04925	0.04763
2	5	106804125	Gfi1/Evi5	25	11	98338777	Aiolos (Zfpn1a3)/Erbb2	0.52139	0.04781	0.04781
49	11	87479898	mmu-mir-142 (many genes)	188	1	164011500	Sel1/Selp	0.04782	0.05398	0.04782
31	11	100671277	Stat5b/Stat5a/Stat3	54	2	165376388	Prkcbp1/Sulf2	0.04789	0.08848	0.04789
28	7	121237524	Spn (many genes)	80	12	83746741	2310044G17Rik	0.06934	0.04824	0.04824
6	10	21107622	Myb/Ahi1	24	3	29486999	Evi1/Mds1	0.27621	0.04841	0.04841
18	X	6149259	Pim2/Eras/Gata1	66	11	115208377	Armc7/Atp5h (many genes)	0.04841	0.08596	0.04841
75	11	78720674	Nos2/Ksr/Lgals9	153	11	68774377	Pfas/Per1/Vamp2/Aurkb (many genes)	0.04849	0.05176	0.04849
51	7	119630790	Il21r/Nsmce1	78	8	126077963	Irf2bp2/Tomm20	0.16001	0.04853	0.04853
5	7	108018377	Rras2	167	11	117763248	Birc5/Tha1/Socs3	0.04863	0.2861	0.04863
13	11	11604877	Ikaros (Zfpn1a1)	15	11	98939377	Ccr7	1	0.04864	0.04864
18	X	6149259	Pim2/Eras/Gata1	82	10	80853522	Mknk2 (many genes)	0.04865	0.63019	0.04865
38	11	116186319	Rnf157	183	16	48648095	Cd47/Esrrbl1	0.04879	0.0859	0.04879
96	4	139844834	Padi1/Sdhb	145	8	83455763	mmu-mir23/mmu-mir-24-2/nanos3	0.25356	0.04884	0.04884
41	13	50555638	Sema4d/Gadd46g	152	11	54816577	Ccdc69/Slc36a3	0.04913	0.06546	0.04913
9	16	91970607	Runx1	129	2	32569209	Eng	0.25092	0.04927	0.04927
86	16	90616188	Ifnar1	109	5	99624436	Plac8	0.0898	0.04929	0.04929
3	2	116922471	Rasgrp1	14	11	74818477	Smg6/rno-mir-132&212/Ovca2/Hic1	0.17546	0.04936	0.04936
100	8	83974463	Lyl1/Nfix/Btbd14b	162	6	31199842	mmu-mir-29a	0.05663	0.04936	0.04936
38	11	116186319	Rnf157	182	3	103238575	Hipk1	0.04938	0.33379	0.04938
4	17	45047026	Ccnd3	13	11	11604877	Ikaros (Zfpn1a1)	-0.04946	-0.13874	-0.04946
19	14	23836417	Rai17	148	7	95441785	Stard10/Centd2	0.14983	0.04954	0.04954
8	12	82458841	Jundm2	57	10	80064822	Ptbp1 (many genes)	-0.17176	-0.04973	-0.04973
3	2	116922471	Rasgrp1	115	2	31965488	Nup214/Ppapdc3	0.37753	0.04986	0.04986
57	10	80064822	Ptbp1 (many genes)	198	11	69509077	Plscr3	0.04989	0.06126	0.04989
82	10	80853522	Mknk2 (many genes)	142	2	166834925	B4galt5/Slc9a8	0.26523	0.04991	0.04991

## Sheet: Table S7-5K
Table S7. Co-occurrence and mutual exclusivity of 5kb CISs
CIS A				CIS B				CIS A predisposing	CIS B predisposing
Rank	Chr.	Position	Candidate Genes	Rank	Chr.	Position	Candidate Genes	CIS B subsequent	CIS A subsequent	Lower p-value
23	2	26399238	Notch1	31	11	11611032	Ikaros (Zfpn1a1)	0	0.01497	0
24	5	146256146	Flt3	156	5	135184861	Tmem142b (A730041O15Rik)	0	0.00135	0
42	11	98983911	Ccr7	59	16	92020388	Runx1	0.00011	0	0
84	4	133079905	Ubxd5 (Socius)	296	11	98562447	Thrap4	0	0	0
109	4	134970810	Rpl11/Tceb3	160	3	85849970	Sh3d19	0.00153	0	0
31	11	11611032	Ikaros (Zfpn1a1)	250	1	171849730	Slamf6	0.12506	1e-05	1e-05
102	4	46491560	Coro2a	318	X	128110276	Btk	1e-05	0.00076	1e-05
23	2	26399238	Notch1	35	11	11587738	Ikaros (Zfpn1a1)	0.00223	3e-05	3e-05
31	11	11611032	Ikaros (Zfpn1a1)	221	5	138773986	Mafk	0.12519	4e-05	4e-05
93	4	62495820	AI597013/Whrn	128	4	134909173	Rpl11/Tceb3	0.00183	4e-05	4e-05
31	11	11611032	Ikaros (Zfpn1a1)	55	11	11619709	Ikaros (Zfpn1a1)	0.0257	6e-05	6e-05
56	3	29517035	Evi1/Mds1	194	8	83990183	Lyl1/Nfix	0.00409	8e-05	8e-05
52	11	75005361	Smg6/rno-mir-132&212/Ovca2/Hic1	69	2	116855687	Rasgrp1	0.00012	0.00023	0.00012
315	7	98558146	Trim30	335	12	7591030	Hs1bp3	0.0163	0.00013	0.00013
31	11	11611032	Ikaros (Zfpn1a1)	173	16	91991878	Runx1	0.12405	0.00014	0.00014
38	16	91907428	Runx1	251	3	106885105	A930002I21Rik	0.00016	0.00533	0.00016
234	11	100672055	Stat5a/Stat5b	318	X	128110276	Btk	0.00017	0.01919	0.00017
156	5	135184861	Tmem142b (A730041O15Rik)	195	17	81979630	Haao/Plekhh2/Zfp3612/Thada	0.03988	0.00018	0.00018
195	17	81979630	Haao/Plekhh2/Zfp3612/Thada	340	15	80101200	F830031D20Rik	0.01841	0.00018	0.00018
52	11	75005361	Smg6/rno-mir-132&212/Ovca2/Hic1	116	11	74903822	Smg6/rno-mir-132&212/Ovca2/Hic1	0.00271	0.00019	0.00019
262	6	147442380	Fgfr1op2/Itpr5	293	5	136691016	Hrbl/6430598A04Rik	0.02305	0.0002	0.0002
49	12	82508911	Jundm2	215	11	79340407	Rab11fip4	0.00023	0.00034	0.00023
69	2	116855687	Rasgrp1	75	14	109600536	mmu-mir-17	0.00551	0.00023	0.00023
318	X	128110276	Btk	327	14	64600228	Ppp3cc	0.01958	0.00024	0.00024
291	1	136103520	Camsap1l1/5730559C18Rik	347	9	63627616	Iqch	0.00026	0.00062	0.00026
31	11	11611032	Ikaros (Zfpn1a1)	50	16	92357639	Runx1	0.23432	0.00032	0.00032
164	11	100231496	Fkbp10/Jup	198	9	114407761	Glb1	0.00032	0.04245	0.00032
209	6	72720830	Vamp5	292	15	62164935	Myc	0.00032	0.01606	0.00032
31	11	11611032	Ikaros (Zfpn1a1)	44	14	23892340	Rai17	0.30974	0.00039	0.00039
31	11	11611032	Ikaros (Zfpn1a1)	63	1	165632580	Rcsd1	0.23341	0.00041	0.00041
176	2	26504931	Notch1	292	15	62164935	Myc	0.00041	0.01636	0.00041
177	X	18857070	Rbm10	253	15	80624025	Grap2	0.04314	0.00041	0.00041
13	X	47277939	mmu-mir-106a-363	233	8	10296945	3930402G23Rik	0.03239	0.00043	0.00043
186	3	9882665	Pag1	195	17	81979630	Haao/Plekhh2/Zfp3612/Thada	0.00044	0.02323	0.00044
217	16	48645883	Cd47	306	6	120998825	Bid	0.00046	0.03484	0.00046
25	5	106787908	Gfi1/Evi5	158	4	117417860	Mpl/Tie1	0.00047	0.00092	0.00047
24	5	146256146	Flt3	249	10	60125767	Psap	0.00897	0.00052	0.00052
121	16	31329158	Tfrc/Tnk2	303	11	106495368	Pecam1	0.00052	0.0398	0.00052
58	8	122083698	Cbfa2t3h	300	6	135684475	Gpr19/Cdkn1b	0.04276	0.00053	0.00053
11	11	68155749	Pik3r5/Ntn1	20	11	74739152	Smg6(Est1a)	0.00056	0.00483	0.00056
196	10	80827542	Mknk2	268	15	102461635	Sp1	0.02992	0.00057	0.00057
5	2	116916998	Rasgrp1	50	16	92357639	Runx1	0.0006	0.00154	0.0006
306	6	120998825	Bid	334	1	91009800	Ramp1	0.02527	0.0006	0.0006
93	4	62495820	AI597013/Whrn	195	17	81979630	Haao/Plekhh2/Zfp3612/Thada	0.04191	0.00062	0.00062
264	6	8460270	Glcci1	316	2	75521626	Agps	0.00063	0.03316	0.00063
203	11	77244447	Git1	306	6	120998825	Bid	0.00065	0.03308	0.00065
247	16	92304998	Runx1	303	11	106495368	Pecam1	0.00069	0.03264	0.00069
11	11	68155749	Pik3r5/Ntn1	303	11	106495368	Pecam1	0.00071	0.02913	0.00071
147	12	110690546	ENSMUSG00000066294	167	11	79249772	Nf1	0.00073	0.00123	0.00073
58	8	122083698	Cbfa2t3h	286	10	81063977	Gadd45b	0.04252	0.00075	0.00075
62	4	135060437	E2F2	276	6	91554825	Nup210	0.00075	0.0017	0.00075
120	X	42953904	Elf4	315	7	98558146	Trim30	0.00076	0.02732	0.00076
187	5	146292681	Flt3	246	5	63420819	Klf3	0.00076	0.0016	0.00076
148	2	32571624	Ak1/Eng	306	6	120998825	Bid	0.00077	0.04162	0.00077
238	11	74759402	Smg6(Est1a)	251	3	106885105	A930002I21Rik	0.00077	0.03707	0.00077
102	4	46491560	Coro2a	234	11	100672055	Stat5a/Stat5b	0.00078	0.00085	0.00078
28	4	148194602	Pik3cd	228	11	67927207	Pik3r5/Ntn1	0.00674	0.00079	0.00079
257	2	30557233	Cstad	316	2	75521626	Agps	0.00079	0.04171	0.00079
117	9	57756653	Csk	196	10	80827542	Mknk2	0.0008	0.05214	0.0008
124	11	54874829	D11Ertd461e	178	13	50517312	Sema4d	0.0008	0.00128	0.0008
24	5	146256146	Flt3	77	6	129920715	Clec12a	0.01934	0.00082	0.00082
138	12	82402911	Jundm2/Fos	312	19	3943224	Ptprcap	0.00082	0.02721	0.00082
98	14	69523070	Lcp1	310	19	4082964	Adrbk1	0.00084	0.03453	0.00084
120	X	42953904	Elf4	303	11	106495368	Pecam1	0.0009	0.04014	0.0009
16	15	62184040	Myc	187	5	146292681	Flt3	0.00092	0.00394	0.00092
116	11	74903822	Smg6/rno-mir-132&212/Ovca2/Hic1	262	6	147442380	Fgfr1op2/Itpr5	0.00093	0.038	0.00093
98	14	69523070	Lcp1	192	12	109703636	Igh-6	0.00094	0.05953	0.00094
143	10	62472598	Prg1	299	9	44527737	Bcl9l/Blr1/Ddx	0.04019	0.00095	0.00095
196	10	80827542	Mknk2	344	13	51112148	Syk	0.03065	0.00095	0.00095
113	4	59385530	Rod1/XP_485387.1	318	X	128110276	Btk	0.00098	0.03322	0.00098
145	15	82079255	Xrcc6	192	12	109703636	Igh-6	0.00098	0.0496	0.00098
13	X	47277939	mmu-mir-106a-363	85	1	163989200	Sell/Selp	0.0723	0.00102	0.00102
62	4	135060437	E2F2	271	8	83470638	mmu-mir-24-2	0.00103	0.00179	0.00103
141	5	122293759	Rhof	306	6	120998825	Bid	0.00105	0.04265	0.00105
2	5	106809292	Gfi1/Evi5	190	2	165412218	Prkcbp1/Sulf2	0.00106	0.00947	0.00106
16	15	62184040	Myc	246	5	63420819	Klf3	0.00106	0.00628	0.00106
88	11	74897457	Smg6(Est1a)/rno-mir-132&212/Ovca2/Hic1	238	11	74759402	Smg6(Est1a)	0.00106	0.00215	0.00106
123	15	62227770	Pvt1	199	2	45043383	Zfhx1b	0.00122	0.00106	0.00106
283	18	35181340	Hspa9a	316	2	75521626	Agps	0.00108	0.04471	0.00108
24	5	146256146	Flt3	93	4	62495820	AI597013/Whrn	0.00111	0.02123	0.00111
106	11	115723237	Recql5	218	15	62364005	Pvt1	0.00114	0.00351	0.00114
31	11	11611032	Ikaros (Zfpn1a1)	42	11	98983911	Ccr7	0.28054	0.00116	0.00116
93	4	62495820	AI597013/Whrn	192	12	109703636	Igh-6	0.00116	0.05829	0.00116
130	1	138025301	Ptprc	214	13	61802088	Ccrk/Ctsl	0.00165	0.00122	0.00122
55	11	11619709	Ikaros (Zfpn1a1)	225	17	31906085	Tap2	0.11198	0.00124	0.00124
19	5	139595946	Lfng	91	2	26431488	Notch1	0.0424	0.00125	0.00125
196	10	80827542	Mknk2	224	7	121331763	Itgal	0.03918	0.00127	0.00127
58	8	122083698	Cbfa2t3h	335	12	7591030	Hs1bp3	0.04474	0.0013	0.0013
29	10	21157332	Myb	190	2	165412218	Prkcbp1/Sulf2	0.00852	0.00131	0.00131
53	X	6186799	Eras/Gata1	303	11	106495368	Pecam1	0.00133	0.06964	0.00133
150	9	110949501	Tmie/Lrrc2/Als2cl	177	X	18857070	Rbm10	0.00133	0.07021	0.00133
77	6	129920715	Clec12a	125	16	28772153	Hes1	0.00134	0.00556	0.00134
109	4	134970810	Rpl11/Tceb3	233	8	10296945	3930402G23Rik	0.00134	0.00164	0.00134
13	X	47277939	mmu-mir-106a-363	104	17	33060920	Nfkbil1	0.07532	0.00135	0.00135
41	11	78729852	Nos2/Ksr/Lgals9	55	11	11619709	Ikaros (Zfpn1a1)	0.00135	0.03841	0.00135
99	2	166824778	B4galt5	306	6	120998825	Bid	0.00135	0.05177	0.00135
177	X	18857070	Rbm10	196	10	80827542	Mknk2	0.00135	0.03854	0.00135
5	2	116916998	Rasgrp1	306	6	120998825	Bid	0.00137	0.03685	0.00137
180	11	119656582	Raptor	196	10	80827542	Mknk2	0.00138	0.04039	0.00138
55	11	11619709	Ikaros (Zfpn1a1)	290	3	100704490	Cd2	0.05869	0.0014	0.0014
143	10	62472598	Prg1	213	18	5382400	Zhfx1a	0.05224	0.0014	0.0014
152	3	95161655	Mcl1	316	2	75521626	Agps	0.00144	0.05321	0.00144
73	1	191255990	Dtl	320	17	13045905	Phf10	0.00145	0.00506	0.00145
7	X	47266298	mmu-mir-106a-363	316	2	75521626	Agps	0.00146	0.07511	0.00146
143	10	62472598	Prg1	229	17	13681615	Chd1	0.05302	0.00151	0.00151
93	4	62495820	AI597013/Whrn	156	5	135184861	Tmem142b (A730041O15Rik)	0.00158	0.00248	0.00158
128	4	134909173	Rpl11/Tceb3	156	5	135184861	Tmem142b (A730041O15Rik)	0.00158	0.06338	0.00158
196	10	80827542	Mknk2	283	18	35181340	Hspa9a	0.03924	0.00159	0.00159
18	2	26392305	Notch1	101	14	23671685	Rai17	0.00162	0.00227	0.00162
90	6	127826260	Ccnd2	198	9	114407761	Glb1	0.05795	0.00164	0.00164
96	11	115246952	Armc7/Atp5h	316	2	75521626	Agps	0.00164	0.06398	0.00164
130	1	138025301	Ptprc	221	5	138773986	Mafk	0.00164	0.00223	0.00164
74	18	5366067	Zhfx1a	303	11	106495368	Pecam1	0.00166	0.0473	0.00166
115	15	62203106	Pvt1	210	7	121233415	Spn	0.0459	0.00167	0.00167
88	11	74897457	Smg6(Est1a)/rno-mir-132&212/Ovca2/Hic1	107	15	62471615	Pvt1	0.00172	0.00279	0.00172
40	X	6104889	Pim2	319	1	178291470	Hnrpu	0.07923	0.00183	0.00183
113	4	59385530	Rod1/XP_485387.1	196	10	80827542	Mknk2	0.00186	0.05122	0.00186
204	17	42281048	Runx2	242	2	6625693	Cugbp2	0.00188	0.00208	0.00188
63	1	165632580	Rcsd1	312	19	3943224	Ptprcap	0.00191	0.04355	0.00191
90	6	127826260	Ccnd2	240	7	95200420	Fcshd2	0.05541	0.00192	0.00192
63	1	165632580	Rcsd1	262	6	147442380	Fgfr1op2/Itpr5	0.00193	0.06122	0.00193
48	4	128585308	Lck	312	19	3943224	Ptprcap	0.00198	0.05194	0.00198
67	10	21126502	Myb/Ahi-1	264	6	8460270	Glcci1	0.00202	0.00402	0.00202
110	17	33636465	Ppp1r10/Mrps18b	330	11	106580829	Pecam1	0.00206	0.00283	0.00206
56	3	29517035	Evi1/Mds1	310	19	4082964	Adrbk1	0.00207	0.05136	0.00207
146	9	44483622	Bcl9l/Blr1/Ddx	196	10	80827542	Mknk2	0.00211	0.0513	0.00211
57	17	45032053	Ccnd3	202	5	148367216	4930588N13Rik	0.00212	0.00782	0.00212
38	16	91907428	Runx1	303	11	106495368	Pecam1	0.00215	0.0916	0.00215
156	5	135184861	Tmem142b (A730041O15Rik)	201	11	86137402	Thrap1	0.05273	0.00215	0.00215
143	10	62472598	Prg1	218	15	62364005	Pvt1	0.05349	0.00217	0.00217
143	10	62472598	Prg1	163	14	116581090	Ebi2/ Phghdl1	0.05588	0.00223	0.00223
141	5	122293759	Rhof	196	10	80827542	Mknk2	0.00229	0.04814	0.00229
38	16	91907428	Runx1	295	4	139826835	Padi1/Sdhb	0.08343	0.00237	0.00237
67	10	21126502	Myb/Ahi-1	316	2	75521626	Agps	0.00237	0.08275	0.00237
93	4	62495820	AI597013/Whrn	201	11	86137402	Thrap1	0.0527	0.0024	0.0024
99	2	166824778	B4galt5	177	X	18857070	Rbm10	0.00241	0.00337	0.00241
1	15	61996639	Myc	335	12	7591030	Hs1bp3	0.06799	0.00244	0.00244
94	12	108154026	Akt1	107	15	62471615	Pvt1	0.00438	0.00245	0.00245
38	16	91907428	Runx1	53	X	6186799	Eras/Gata1	0.02315	0.00246	0.00246
106	11	115723237	Recql5	121	16	31329158	Tfrc/Tnk2	0.00296	0.00252	0.00252
116	11	74903822	Smg6/rno-mir-132&212/Ovca2/Hic1	157	6	125557535	MLF2_MOUSE/Cd4	0.00254	0.07407	0.00254
60	15	73551397	Dennd3	267	7	67493150	Chd2	0.00259	0.00404	0.00259
9	2	116933833	Rasgrp1	346	1	156943555	Angptl1/Ralgps2	0.03632	0.00261	0.00261
35	11	11587738	Ikaros (Zfpn1a1)	308	7	40917409	Hps5/Tsg101	0.09468	0.00265	0.00265
60	15	73551397	Dennd3	302	6	52785433	Tax1bp1/Jazf1(AI591476)	0.00267	0.00297	0.00267
81	11	82818227	Slfn1/Nle1	204	17	42281048	Runx2	0.00268	0.00419	0.00268
21	12	82500154	Jundm2	351	2	167284718	Cebpb/Ptpn1	0.00889	0.00269	0.00269
95	4	132051628	Wasf2/Q6R5G1	258	4	154562420	Ttll10 (4833412E22Rik)/mmu-mir-200b	0.0027	0.00559	0.0027
109	4	134970810	Rpl11/Tceb3	132	17	25350282	Hmga1	0.07649	0.00272	0.00272
41	11	78729852	Nos2/Ksr/Lgals9	310	19	4082964	Adrbk1	0.00278	0.06318	0.00278
104	17	33060920	Nfkbil1	118	17	33023910	Nfkbil1	0.00292	0.0042	0.00292
96	11	115246952	Armc7/Atp5h	198	9	114407761	Glb1	0.00294	0.06163	0.00294
105	11	68177699	Pik3r5/Ntn1	204	17	42281048	Runx2	0.00294	0.00381	0.00294
81	11	82818227	Slfn1/Nle1	242	2	6625693	Cugbp2	0.00295	0.00454	0.00295
48	4	128585308	Lck	210	7	121233415	Spn	0.003	0.0063	0.003
70	5	135638736	Mylc2pl	216	13	97003613	Ccnb1/Slc30a5	0.00303	0.00499	0.00303
31	11	11611032	Ikaros (Zfpn1a1)	261	17	45564075	1700122O11Rik/Foxp4	0.00304	0.00676	0.00304
58	8	122083698	Cbfa2t3h	166	2	44858263	Zfhx1b/Gtdc1	0.05668	0.00304	0.00304
3	17	45049509	Ccnd3	294	8	83462183	mmu-mir-24-2	0.08116	0.00305	0.00305
5	2	116916998	Rasgrp1	31	11	11611032	Ikaros (Zfpn1a1)	0.00306	0.11269	0.00306
21	12	82500154	Jundm2	216	13	97003613	Ccnb1/Slc30a5	0.01736	0.00306	0.00306
87	2	13999812	Ptpla/Stam	223	15	95825210	Tmem16f/Dbx2	0.00437	0.00306	0.00306
31	11	11611032	Ikaros (Zfpn1a1)	195	17	81979630	Haao/Plekhh2/Zfp3612/Thada	0.00309	0.08465	0.00309
60	15	73551397	Dennd3	227	9	44227341	Cbl	0.00313	0.00652	0.00313
76	7	139354790	Ccnd1	196	10	80827542	Mknk2	0.00313	0.0696	0.00313
75	14	109600536	mmu-mir-17	107	15	62471615	Pvt1	0.00316	0.00372	0.00316
55	11	11619709	Ikaros (Zfpn1a1)	199	2	45043383	Zfhx1b	0.00425	0.00317	0.00317
99	2	166824778	B4galt5	196	10	80827542	Mknk2	0.00317	0.05855	0.00317
31	11	11611032	Ikaros (Zfpn1a1)	340	15	80101200	F830031D20Rik	0.00322	0.00869	0.00322
43	10	20996822	Myb/Ahi-1	318	X	128110276	Btk	0.00322	0.07059	0.00322
69	2	116855687	Rasgrp1	136	10	79976192	Ptbp1/Fstl3	0.08028	0.00326	0.00326
90	6	127826260	Ccnd2	151	13	37418503	Rreb1 (NP_001013410.2)	0.07243	0.00329	0.00329
68	16	91967383	Runx1	132	17	25350282	Hmga1	0.0033	0.00401	0.0033
52	11	75005361	Smg6/rno-mir-132&212/Ovca2/Hic1	157	6	125557535	MLF2_MOUSE/Cd4	0.00331	0.12581	0.00331
76	7	139354790	Ccnd1	251	3	106885105	A930002I21Rik	0.00339	0.06646	0.00339
49	12	82508911	Jundm2	312	19	3943224	Ptprcap	0.0035	0.05282	0.0035
56	3	29517035	Evi1/Mds1	348	1	180319850	Itpkb	0.07843	0.00356	0.00356
45	15	83648926	Ttll12	169	X	98219126	Cnbp2	0.00364	0.0081	0.00364
34	12	82415271	Jundm2	330	11	106580829	Pecam1	0.0037	0.01152	0.0037
24	5	146256146	Flt3	125	16	28772153	Hes1	0.01266	0.00382	0.00382
39	2	116948818	Rasgrp1	42	11	98983911	Ccr7	0.00389	0.0051	0.00389
47	16	91926840	Runx1	198	9	114407761	Glb1	0.00389	0.09215	0.00389
56	3	29517035	Evi1/Mds1	181	18	4338446	Map3k8 (Tpl-2)	0.10297	0.00394	0.00394
86	11	116181017	Rnf157	109	4	134970810	Rpl11/Tceb3	0.00395	0.10685	0.00395
110	17	33636465	Ppp1r10/Mrps18b	222	18	50245315	Tnfaip8	0.00399	0.00416	0.00399
34	12	82415271	Jundm2	310	19	4082964	Adrbk1	0.00402	0.06648	0.00402
34	12	82415271	Jundm2	312	19	3943224	Ptprcap	0.00403	0.06274	0.00403
8	7	108014223	Rras2	17	10	21169030	Myb	0.00405	0.01321	0.00405
46	16	92319328	Runx1	303	11	106495368	Pecam1	0.0042	0.08358	0.0042
42	11	98983911	Ccr7	303	11	106495368	Pecam1	0.00422	0.08022	0.00422
64	3	29415230	Evi1	134	2	30590303	Cstad	0.00422	0.00648	0.00422
62	4	135060437	E2F2	112	11	59354627	AA536749	0.00519	0.00425	0.00425
70	5	135638736	Mylc2pl	156	5	135184861	Tmem142b (A730041O15Rik)	0.00437	0.09145	0.00437
33	11	98966359	Ccr7	305	7	67500745	Chd2	0.09181	0.00443	0.00443
7	X	47266298	mmu-mir-106a-363	46	16	92319328	Runx1	0.00672	0.00448	0.00448
99	2	166824778	B4galt5	141	5	122293759	Rhof	0.00451	0.00613	0.00451
110	17	33636465	Ppp1r10/Mrps18b	125	16	28772153	Hes1	0.00596	0.00464	0.00464
14	7	107994309	Rras2	269	13	108814353	Il6st	0.0228	0.0047	0.0047
52	11	75005361	Smg6/rno-mir-132&212/Ovca2/Hic1	252	17	12963970	Phf10/Tcte3	0.05738	0.00473	0.00473
40	X	6104889	Pim2	196	10	80827542	Mknk2	0.00479	0.10764	0.00479
52	11	75005361	Smg6/rno-mir-132&212/Ovca2/Hic1	154	3	93863455	Rorc	0.08948	0.00479	0.00479
67	10	21126502	Myb/Ahi-1	135	11	98768647	Rara	0.12221	0.00483	0.00483
44	14	23892340	Rai17	173	16	91991878	Runx1	0.00486	0.01519	0.00486
36	18	5352250	Zhfx1a	350	4	132776419	Rps6ka1/Arid1a	0.00502	0.01002	0.00502
48	4	128585308	Lck	117	9	57756653	Csk	0.00502	0.00721	0.00502
39	2	116948818	Rasgrp1	126	10	21021827	Myb/Ahi-1	0.0097	0.00512	0.00512
40	X	6104889	Pim2	298	14	73875950	Elf1	0.08242	0.00517	0.00517
5	2	116916998	Rasgrp1	257	2	30557233	Cstad	0.00529	0.0228	0.00529
40	X	6104889	Pim2	341	17	48004290	Plcl2	0.08174	0.0053	0.0053
52	11	75005361	Smg6/rno-mir-132&212/Ovca2/Hic1	347	9	63627616	Iqch	0.05355	0.00531	0.00531
1	15	61996639	Myc	28	4	148194602	Pik3cd	-0.00534	-0.10809	-0.00534
26	15	62194245	Pvt1	262	6	147442380	Fgfr1op2/Itpr5	0.00534	0.11358	0.00534
63	1	165632580	Rcsd1	157	6	125557535	MLF2_MOUSE/Cd4	0.00546	0.1075	0.00546
17	10	21169030	Myb	218	15	62364005	Pvt1	0.03541	0.00564	0.00564
23	2	26399238	Notch1	195	17	81979630	Haao/Plekhh2/Zfp3612/Thada	0.0057	0.09702	0.0057
53	X	6186799	Eras/Gata1	88	11	74897457	Smg6(Est1a)/rno-mir-132&212/Ovca2/Hic1	0.00741	0.00582	0.00582
2	5	106809292	Gfi1/Evi5	347	9	63627616	Iqch	0.00585	0.01382	0.00585
63	1	165632580	Rcsd1	116	11	74903822	Smg6/rno-mir-132&212/Ovca2/Hic1	0.00596	0.0074	0.00596
18	2	26392305	Notch1	345	16	44994126	Cd96	0.00598	0.01811	0.00598
40	X	6104889	Pim2	183	14	73631912	Elf1	0.10981	0.00614	0.00614
1	15	61996639	Myc	10	12	12295320	Nmyc1	-0.00783	-0.00618	-0.00618
43	10	20996822	Myb/Ahi-1	92	2	26441408	Notch1	0.01023	0.00631	0.00631
28	4	148194602	Pik3cd	188	9	44504481	Bcl9l/Blr1/Ddx	0.00638	0.00758	0.00638
18	2	26392305	Notch1	54	14	23817782	Rai17	0.00664	0.01369	0.00664
70	5	135638736	Mylc2pl	93	4	62495820	AI597013/Whrn	0.00669	0.0928	0.00669
7	X	47266298	mmu-mir-106a-363	258	4	154562420	Ttll10 (4833412E22Rik)/mmu-mir-200b	0.00679	0.04263	0.00679
22	7	108025355	Rras2	266	9	109098681	Scotin	0.08333	0.00684	0.00684
41	11	78729852	Nos2/Ksr/Lgals9	89	11	87480142	mmu-mir-142	0.0132	0.00689	0.00689
55	11	11619709	Ikaros (Zfpn1a1)	246	5	63420819	Klf3	0.11174	0.00693	0.00693
55	11	11619709	Ikaros (Zfpn1a1)	118	17	33023910	Nfkbil1	0.13676	0.00695	0.00695
25	5	106787908	Gfi1/Evi5	226	14	109590960	mmu-mir-17	0.00711	0.01017	0.00711
40	X	6104889	Pim2	159	2	156342398	Sla2	0.00713	0.00951	0.00713
22	7	108025355	Rras2	279	16	95303838	Brwd1/Ets2	0.08555	0.00717	0.00717
24	5	146256146	Flt3	110	17	33636465	Ppp1r10/Mrps18b	0.01847	0.00724	0.00724
27	X	42946588	Elf4	230	11	57827167	Cnot8	0.00724	0.01115	0.00724
27	X	42946588	Elf4	174	1	133102245	Plekha6	0.00733	0.0186	0.00733
22	7	108025355	Rras2	137	6	121363450	Bid	0.0083	0.00734	0.00734
5	2	116916998	Rasgrp1	6	15	62054400	Myc	0.00749	0.01966	0.00749
46	16	92319328	Runx1	177	X	18857070	Rbm10	0.00753	0.14885	0.00753
17	10	21169030	Myb	106	11	115723237	Recql5	0.07871	0.0076	0.0076
72	16	92093055	Runx1	79	12	82442176	Jundm2	0.00778	0.00985	0.00778
24	5	146256146	Flt3	192	12	109703636	Igh-6	0.0078	0.15635	0.0078
20	11	74739152	Smg6(Est1a)	349	18	61102150	Tcof1	0.14142	0.00797	0.00797
33	11	98966359	Ccr7	313	1	106758934	Fvt1/Vps4b	0.0932	0.00797	0.00797
15	17	27304305	Pim1	307	3	114453185	Edg1	0.16796	0.00807	0.00807
58	8	122083698	Cbfa2t3h	65	7	139459670	Ccnd1	0.11345	0.00814	0.00814
36	18	5352250	Zhfx1a	44	14	23892340	Rai17	0.00818	0.04086	0.00818
40	X	6104889	Pim2	123	15	62227770	Pvt1	0.1339	0.00839	0.00839
28	4	148194602	Pik3cd	341	17	48004290	Plcl2	0.10633	0.00842	0.00842
29	10	21157332	Myb	181	18	4338446	Map3k8 (Tpl-2)	0.15265	0.00846	0.00846
6	15	62054400	Myc	257	2	30557233	Cstad	0.00861	0.03909	0.00861
55	11	11619709	Ikaros (Zfpn1a1)	129	5	104705944	Lrrc5	0.13466	0.0089	0.0089
3	17	45049509	Ccnd3	68	16	91967383	Runx1	0.10759	0.00894	0.00894
38	16	91907428	Runx1	245	7	123846355	Fgfr2	0.10453	0.00906	0.00906
4	5	106799646	Gfi1/Evi5	67	10	21126502	Myb/Ahi-1	0.00917	0.04722	0.00917
21	12	82500154	Jundm2	316	2	75521626	Agps	0.00921	0.17881	0.00921
7	X	47266298	mmu-mir-106a-363	189	2	126434508	Trpm7/2010106G01Rik	0.07974	0.00925	0.00925
35	11	11587738	Ikaros (Zfpn1a1)	113	4	59385530	Rod1/XP_485387.1	0.00942	0.02541	0.00942
15	17	27304305	Pim1	335	12	7591030	Hs1bp3	0.00944	0.01563	0.00944
52	11	75005361	Smg6/rno-mir-132&212/Ovca2/Hic1	190	2	165412218	Prkcbp1/Sulf2	0.07242	0.00953	0.00953
3	17	45049509	Ccnd3	7	X	47266298	mmu-mir-106a-363	0.00961	0.05648	0.00961
44	14	23892340	Rai17	82	11	98991552	Ccr7	0.15609	0.00963	0.00963
29	10	21157332	Myb	348	1	180319850	Itpkb	0.11569	0.00968	0.00968
47	16	91926840	Runx1	109	4	134970810	Rpl11/Tceb3	0.00968	0.13468	0.00968
3	17	45049509	Ccnd3	87	2	13999812	Ptpla/Stam	0.00994	0.10428	0.00994
1	15	61996639	Myc	50	16	92357639	Runx1	0.01001	0.06259	0.01001
28	4	148194602	Pik3cd	178	13	50517312	Sema4d	0.1333	0.01005	0.01005
56	3	29517035	Evi1/Mds1	190	2	165412218	Prkcbp1/Sulf2	0.10044	0.01025	0.01025
33	11	98966359	Ccr7	157	6	125557535	MLF2_MOUSE/Cd4	0.01031	0.17673	0.01031
46	16	92319328	Runx1	121	16	31329158	Tfrc/Tnk2	0.01257	0.01031	0.01031
56	3	29517035	Evi1/Mds1	79	12	82442176	Jundm2	0.01051	0.01659	0.01051
15	17	27304305	Pim1	315	7	98558146	Trim30	0.01054	0.12969	0.01054
33	11	98966359	Ccr7	238	11	74759402	Smg6(Est1a)	0.11989	0.01054	0.01054
40	X	6104889	Pim2	85	1	163989200	Sell/Selp	0.01054	0.01283	0.01054
21	12	82500154	Jundm2	339	1	152788423	Nmnat2	0.16047	0.01061	0.01061
33	11	98966359	Ccr7	252	17	12963970	Phf10/Tcte3	0.09259	0.01065	0.01065
28	4	148194602	Pik3cd	122	5	147875393	1810059H22Rik/Katnal1	0.01077	0.02018	0.01077
35	11	11587738	Ikaros (Zfpn1a1)	144	5	123654851	6330548G22Rik/Sbno1	0.15581	0.01078	0.01078
1	15	61996639	Myc	155	5	106843361	Gfi1/Evi5	0.09522	0.01085	0.01085
36	18	5352250	Zhfx1a	107	15	62471615	Pvt1	0.01411	0.01097	0.01097
38	16	91907428	Runx1	88	11	74897457	Smg6(Est1a)/rno-mir-132&212/Ovca2/Hic1	0.155	0.01097	0.01097
52	11	75005361	Smg6/rno-mir-132&212/Ovca2/Hic1	125	16	28772153	Hes1	0.092	0.01106	0.01106
33	11	98966359	Ccr7	165	10	80810962	Mknk2	0.15135	0.01108	0.01108
56	3	29517035	Evi1/Mds1	90	6	127826260	Ccnd2	0.01109	0.12221	0.01109
9	2	116933833	Rasgrp1	143	10	62472598	Prg1	0.01135	0.0883	0.01135
30	17	27208131	Pim1	158	4	117417860	Mpl/Tie1	0.02286	0.01142	0.01142
276	6	91554825	Nup210	328	11	86543447	Dhx40	0.01898	0.01142	0.01142
6	15	62054400	Myc	30	17	27208131	Pim1	0.01145	0.0185	0.01145
317	8	122808893	Q60588_MOUSE (Gag)	328	11	86543447	Dhx40	0.01555	0.01145	0.01145
23	2	26399238	Notch1	198	9	114407761	Glb1	0.01165	0.01158	0.01158
18	2	26392305	Notch1	228	11	67927207	Pik3r5/Ntn1	0.01166	0.02679	0.01166
286	10	81063977	Gadd45b	328	11	86543447	Dhx40	0.01299	0.0118	0.0118
8	7	108014223	Rras2	130	1	138025301	Ptprc	0.01181	0.02896	0.01181
1	15	61996639	Myc	6	15	62054400	Myc	-0.01183	-0.53386	-0.01183
21	12	82500154	Jundm2	239	4	134014575	Clic4	0.20733	0.01185	0.01185
25	5	106787908	Gfi1/Evi5	127	16	54844807	Lrriq2	0.01187	0.0208	0.01187
25	5	106787908	Gfi1/Evi5	131	5	32170505	Fgfr3	0.01211	0.02256	0.01211
16	15	62184040	Myc	292	15	62164935	Myc	0.01216	0.09551	0.01216
47	16	91926840	Runx1	61	16	91878246	Runx1	0.0172	0.01221	0.01221
274	8	105399658	Nfatc3	290	3	100704490	Cd2	0.01223	0.02113	0.01223
47	16	91926840	Runx1	76	7	139354790	Ccnd1	0.01273	0.01814	0.01273
33	11	98966359	Ccr7	88	11	74897457	Smg6(Est1a)/rno-mir-132&212/Ovca2/Hic1	0.17729	0.01298	0.01298
292	15	62164935	Myc	297	2	126847078	Dusp2	0.01301	0.0188	0.01301
13	X	47277939	mmu-mir-106a-363	20	11	74739152	Smg6(Est1a)	0.01307	0.04739	0.01307
30	17	27208131	Pim1	222	18	50245315	Tnfaip8	0.01332	0.02424	0.01332
50	16	92357639	Runx1	53	X	6186799	Eras/Gata1	0.0184	0.01332	0.01332
3	17	45049509	Ccnd3	223	15	95825210	Tmem16f/Dbx2	0.01908	0.01334	0.01334
24	5	146256146	Flt3	161	19	6187979	Rasgrp2/Men1	0.01362	0.02083	0.01362
54	14	23817782	Rai17	58	8	122083698	Cbfa2t3h	0.01371	0.12466	0.01371
31	11	11611032	Ikaros (Zfpn1a1)	100	12	103398594	Bcl11b	0.01434	0.01945	0.01434
29	10	21157332	Myb	194	8	83990183	Lyl1/Nfix	0.15213	0.01435	0.01435
39	2	116948818	Rasgrp1	96	11	115246952	Armc7/Atp5h	0.01441	0.0194	0.01441
20	11	74739152	Smg6(Est1a)	163	14	116581090	Ebi2/ Phghdl1	0.0145	0.0322	0.0145
21	12	82500154	Jundm2	248	2	27054648	Adamtsl2/C630035N08Rik	0.20561	0.01454	0.01454
21	12	82500154	Jundm2	119	17	53929687	Uhrf1	0.25185	0.01469	0.01469
30	17	27208131	Pim1	204	17	42281048	Runx2	0.01477	0.02918	0.01477
20	11	74739152	Smg6(Est1a)	186	3	9882665	Pag1	0.18514	0.0148	0.0148
42	11	98983911	Ccr7	62	4	135060437	E2F2	0.0254	0.01489	0.01489
7	X	47266298	mmu-mir-106a-363	267	7	67493150	Chd2	0.04301	0.01495	0.01495
225	17	31906085	Tap2	290	3	100704490	Cd2	0.01501	0.02486	0.01501
225	17	31906085	Tap2	280	17	32751485	Clic1_MOUSE	0.02199	0.01519	0.01519
205	8	110892868	Znrf1	270	8	122095063	Cbfa2t3h	0.01524	0.02992	0.01524
9	2	116933833	Rasgrp1	21	12	82500154	Jundm2	0.04499	0.01529	0.01529
20	11	74739152	Smg6(Est1a)	341	17	48004290	Plcl2	0.14376	0.01529	0.01529
288	16	90604228	Ifnar1	328	11	86543447	Dhx40	0.0212	0.01537	0.01537
33	11	98966359	Ccr7	163	14	116581090	Ebi2/ Phghdl1	0.12115	0.01541	0.01541
197	9	123787071	Ccr9/Lztfl1	290	3	100704490	Cd2	0.01551	0.02613	0.01551
35	11	11587738	Ikaros (Zfpn1a1)	100	12	103398594	Bcl11b	0.01555	0.01905	0.01555
23	2	26399238	Notch1	151	13	37418503	Rreb1 (NP_001013410.2)	0.01563	0.02239	0.01563
33	11	98966359	Ccr7	169	X	98219126	Cnbp2	0.12198	0.01567	0.01567
39	2	116948818	Rasgrp1	61	16	91878246	Runx1	0.02471	0.01567	0.01567
22	7	108025355	Rras2	58	8	122083698	Cbfa2t3h	0.01579	0.18678	0.01579
182	12	106173713	Hspca	280	17	32751485	Clic1_MOUSE	0.02148	0.01581	0.01581
26	15	62194245	Pvt1	165	10	80810962	Mknk2	0.01755	0.01583	0.01583
7	X	47266298	mmu-mir-106a-363	16	15	62184040	Myc	0.01663	0.01593	0.01593
52	11	75005361	Smg6/rno-mir-132&212/Ovca2/Hic1	79	12	82442176	Jundm2	0.10899	0.016	0.016
20	11	74739152	Smg6(Est1a)	176	2	26504931	Notch1	0.18194	0.01604	0.01604
235	16	4230018	Tcfap4	290	3	100704490	Cd2	0.01608	0.02616	0.01608
26	15	62194245	Pvt1	118	17	33023910	Nfkbil1	0.01641	0.02754	0.01641
10	12	12295320	Nmyc1	276	6	91554825	Nup210	0.01662	0.04342	0.01662
17	10	21169030	Myb	172	11	117139912	Sept9	0.28909	0.01667	0.01667
25	5	106787908	Gfi1/Evi5	90	6	127826260	Ccnd2	0.01668	0.02114	0.01668
270	8	122095063	Cbfa2t3h	296	11	98562447	Thrap4	0.02305	0.01676	0.01676
277	5	99660541	Plac8	303	11	106495368	Pecam1	0.01678	0.02461	0.01678
10	12	12295320	Nmyc1	343	X	6122208	Pim2	0.01691	0.03814	0.01691
211	13	61794148	Ccrk/Ctsl	292	15	62164935	Myc	0.0212	0.01699	0.01699
27	X	42946588	Elf4	93	4	62495820	AI597013/Whrn	0.0177	0.0172	0.0172
21	12	82500154	Jundm2	257	2	30557233	Cstad	0.01727	0.03654	0.01727
8	7	108014223	Rras2	28	4	148194602	Pik3cd	0.0173	0.05035	0.0173
310	19	4082964	Adrbk1	348	1	180319850	Itpkb	0.01739	0.03279	0.01739
298	14	73875950	Elf1	319	1	178291470	Hnrpu	0.02851	0.01742	0.01742
13	X	47277939	mmu-mir-106a-363	299	9	44527737	Bcl9l/Blr1/Ddx	0.01749	0.03419	0.01749
295	4	139826835	Padi1/Sdhb	326	1	86248040	Ptma	0.01883	0.01755	0.01755
337	10	58403342	Ranbp2	338	1	74692713	Ctdsp1	0.022	0.01772	0.01772
319	1	178291470	Hnrpu	341	17	48004290	Plcl2	0.01792	0.028	0.01792
34	12	82415271	Jundm2	110	17	33636465	Ppp1r10/Mrps18b	0.01793	0.03443	0.01793
266	9	109098681	Scotin	295	4	139826835	Padi1/Sdhb	0.02677	0.01797	0.01797
261	17	45564075	1700122O11Rik/Foxp4	308	7	40917409	Hps5/Tsg101	0.02795	0.01798	0.01798
6	15	62054400	Myc	136	10	79976192	Ptbp1/Fstl3	0.01947	0.01815	0.01815
3	17	45049509	Ccnd3	189	2	126434508	Trpm7/2010106G01Rik	0.01818	0.03009	0.01818
27	X	42946588	Elf4	109	4	134970810	Rpl11/Tceb3	0.01821	0.21437	0.01821
286	10	81063977	Gadd45b	335	12	7591030	Hs1bp3	0.01823	0.02453	0.01823
12	5	106820960	Gfi1/Evi5	263	11	48834212	Tgtp/Ifi47	0.20292	0.01826	0.01826
276	6	91554825	Nup210	286	10	81063977	Gadd45b	0.02887	0.01833	0.01833
175	5	138375838	3110082I17Rik (Gpr146)/mmu-mir-339	351	2	167284718	Cebpb/Ptpn1	0.03066	0.01834	0.01834
295	4	139826835	Padi1/Sdhb	313	1	106758934	Fvt1/Vps4b	0.01834	0.03204	0.01834
17	10	21169030	Myb	347	9	63627616	Iqch	0.01837	0.03403	0.01837
3	17	45049509	Ccnd3	202	5	148367216	4930588N13Rik	0.01844	0.0258	0.01844
9	2	116933833	Rasgrp1	44	14	23892340	Rai17	0.02819	0.01852	0.01852
300	6	135684475	Gpr19/Cdkn1b	314	3	67603808	NP_808253.1	0.01859	0.0231	0.01859
17	10	21169030	Myb	291	1	136103520	Camsap1l1/5730559C18Rik	0.01867	0.02165	0.01867
139	11	100645572	Stat5a/Stat5b	280	17	32751485	Clic1_MOUSE	0.02997	0.01872	0.01872
277	5	99660541	Plac8	352	11	110284792	Map2k6	0.01889	0.03359	0.01889
254	5	110555756	C130026L21Rik	322	19	28739119	C030046E11Rik (KIAA1432)	0.01905	0.0274	0.01905
5	2	116916998	Rasgrp1	22	7	108025355	Rras2	0.06606	0.01909	0.01909
13	X	47277939	mmu-mir-106a-363	141	5	122293759	Rhof	0.33703	0.01933	0.01933
29	10	21157332	Myb	30	17	27208131	Pim1	0.01938	0.02861	0.01938
17	10	21169030	Myb	262	6	147442380	Fgfr1op2/Itpr5	0.01945	0.16987	0.01945
17	10	21169030	Myb	316	2	75521626	Agps	0.01961	0.23177	0.01961
19	5	139595946	Lfng	37	5	106772156	Gfi1/Evi5	0.02947	0.01968	0.01968
318	X	128110276	Btk	336	11	22658487	Cct4	0.01986	0.03166	0.01986
18	2	26392305	Notch1	19	5	139595946	Lfng	0.01989	0.02741	0.01989
311	18	80826979	Nfatc1	318	X	128110276	Btk	0.02903	0.02017	0.02017
3	17	45049509	Ccnd3	72	16	92093055	Runx1	0.10987	0.02025	0.02025
322	19	28739119	C030046E11Rik (KIAA1432)	342	2	25973586	Ubadc1/Btbd14a	0.02749	0.02029	0.02029
211	13	61794148	Ccrk/Ctsl	297	2	126847078	Dusp2	0.02037	0.02511	0.02037
12	5	106820960	Gfi1/Evi5	305	7	67500745	Chd2	0.20404	0.02038	0.02038
152	3	95161655	Mcl1	280	17	32751485	Clic1_MOUSE	0.05516	0.02042	0.02042
241	4	132717175	Arid1a	333	15	63669015	Pvt1	0.04535	0.02045	0.02045
38	16	91907428	Runx1	52	11	75005361	Smg6/rno-mir-132&212/Ovca2/Hic1	0.22564	0.02047	0.02047
170	11	52069522	Tcf7	259	7	135392395	Ifitm2	0.02064	0.02479	0.02064
20	11	74739152	Smg6(Est1a)	178	13	50517312	Sema4d	0.1846	0.02066	0.02066
34	12	82415271	Jundm2	104	17	33060920	Nfkbil1	0.20183	0.02066	0.02066
36	18	5352250	Zhfx1a	94	12	108154026	Akt1	0.02071	0.02927	0.02071
20	11	74739152	Smg6(Est1a)	143	10	62472598	Prg1	0.02123	0.23063	0.02123
228	11	67927207	Pik3r5/Ntn1	312	19	3943224	Ptprcap	0.03972	0.02129	0.02129
223	15	95825210	Tmem16f/Dbx2	333	15	63669015	Pvt1	0.04435	0.02147	0.02147
39	2	116948818	Rasgrp1	59	16	92020388	Runx1	0.02864	0.0215	0.0215
267	7	67493150	Chd2	342	2	25973586	Ubadc1/Btbd14a	0.03694	0.02151	0.02151
211	13	61794148	Ccrk/Ctsl	254	5	110555756	C130026L21Rik	0.02183	0.02597	0.02183
167	11	79249772	Nf1	260	15	74956690	Ly6e	0.03416	0.02191	0.02191
281	11	52097290	Tcf7	324	10	83608292	Dip3b	0.02443	0.02191	0.02191
13	X	47277939	mmu-mir-106a-363	314	3	67603808	NP_808253.1	0.21632	0.02197	0.02197
330	11	106580829	Pecam1	337	10	58403342	Ranbp2	0.03908	0.02207	0.02207
263	11	48834212	Tgtp/Ifi47	298	14	73875950	Elf1	0.02208	0.02951	0.02208
253	15	80624025	Grap2	337	10	58403342	Ranbp2	0.02682	0.02215	0.02215
185	8	126134843	Irf2bp2	260	15	74956690	Ly6e	0.03123	0.02221	0.02221
324	10	83608292	Dip3b	349	18	61102150	Tcof1	0.02292	0.0223	0.0223
22	7	108025355	Rras2	116	11	74903822	Smg6/rno-mir-132&212/Ovca2/Hic1	0.13548	0.02233	0.02233
243	3	129868786	Lef1/XP_619962.1	336	11	22658487	Cct4	0.02242	0.03141	0.02242
247	16	92304998	Runx1	307	3	114453185	Edg1	0.04038	0.02242	0.02242
262	6	147442380	Fgfr1op2/Itpr5	313	1	106758934	Fvt1/Vps4b	0.02242	0.03042	0.02242
14	7	107994309	Rras2	324	10	83608292	Dip3b	0.02321	0.02244	0.02244
245	7	123846355	Fgfr2	295	4	139826835	Padi1/Sdhb	0.03777	0.02247	0.02247
234	11	100672055	Stat5a/Stat5b	327	14	64600228	Ppp3cc	0.0225	0.02365	0.0225
281	11	52097290	Tcf7	332	2	172632923	Pck1	0.0225	0.0326	0.0225
16	15	62184040	Myc	176	2	26504931	Notch1	0.02252	0.02431	0.02252
323	5	64834333	Rhoh	329	9	72663874	ENSMUSESTG00000012933	0.0299	0.02263	0.02263
11	11	68155749	Pik3r5/Ntn1	323	5	64834333	Rhoh	0.02267	0.03995	0.02267
162	14	113352797	Cldn10	307	3	114453185	Edg1	0.04012	0.0227	0.0227
263	11	48834212	Tgtp/Ifi47	325	11	22705307	Cct4	0.02271	0.04078	0.02271
327	14	64600228	Ppp3cc	352	11	110284792	Map2k6	0.02277	0.03529	0.02277
287	2	91338518	F2/Arhgap1	317	8	122808893	Q60588_MOUSE (Gag)	0.02612	0.02284	0.02284
203	11	77244447	Git1	338	1	74692713	Ctdsp1	0.04201	0.02287	0.02287
20	11	74739152	Smg6(Est1a)	33	11	98966359	Ccr7	0.02292	0.12305	0.02292
205	8	110892868	Znrf1	350	4	132776419	Rps6ka1/Arid1a	0.02292	0.05124	0.02292
97	10	21116775	Myb/Ahi-1	280	17	32751485	Clic1_MOUSE	0.03994	0.02298	0.02298
222	18	50245315	Tnfaip8	326	1	86248040	Ptma	0.04861	0.02306	0.02306
16	15	62184040	Myc	251	3	106885105	A930002I21Rik	0.02307	0.19685	0.02307
221	5	138773986	Mafk	326	1	86248040	Ptma	0.04849	0.02308	0.02308
193	10	93096177	Pctk2	296	11	98562447	Thrap4	0.02309	0.03633	0.02309
205	8	110892868	Znrf1	296	11	98562447	Thrap4	0.02309	0.03469	0.02309
20	11	74739152	Smg6(Est1a)	115	15	62203106	Pvt1	0.02318	0.20626	0.02318
164	11	100231496	Fkbp10/Jup	310	19	4082964	Adrbk1	0.03054	0.02329	0.02329
304	3	87886915	Mef2d	348	1	180319850	Itpkb	0.02335	0.03145	0.02335
220	7	73843080	5430400N05Rik	326	1	86248040	Ptma	0.02658	0.02336	0.02336
112	11	59354627	AA536749	328	11	86543447	Dhx40	0.03072	0.02339	0.02339
320	17	13045905	Phf10	346	1	156943555	Angptl1/Ralgps2	0.04355	0.02343	0.02343
201	11	86137402	Thrap1	310	19	4082964	Adrbk1	0.04166	0.02344	0.02344
199	2	45043383	Zfhx1b	289	9	45000699	Cd3e/Cd3d	0.03393	0.02348	0.02348
23	2	26399238	Notch1	90	6	127826260	Ccnd2	0.02351	0.20602	0.02351
153	2	30525498	Cstad	351	2	167284718	Cebpb/Ptpn1	0.03256	0.02356	0.02356
21	12	82500154	Jundm2	135	11	98768647	Rara	0.25546	0.02359	0.02359
166	2	44858263	Zfhx1b/Gtdc1	307	3	114453185	Edg1	0.03691	0.02364	0.02364
243	3	129868786	Lef1/XP_619962.1	279	16	95303838	Brwd1/Ets2	0.02365	0.02861	0.02365
222	18	50245315	Tnfaip8	295	4	139826835	Padi1/Sdhb	0.0492	0.02367	0.02367
268	15	102461635	Sp1	335	12	7591030	Hs1bp3	0.0271	0.02367	0.02367
40	X	6104889	Pim2	74	18	5366067	Zhfx1a	0.15725	0.02368	0.02368
184	3	129875310	Lef1/XP_619962.1	237	11	100711937	Stat3/Sta5a/Stat5b	0.0348	0.02378	0.02378
247	16	92304998	Runx1	297	2	126847078	Dusp2	0.03994	0.02378	0.02378
263	11	48834212	Tgtp/Ifi47	311	18	80826979	Nfatc1	0.02379	0.02824	0.02379
6	15	62054400	Myc	223	15	95825210	Tmem16f/Dbx2	0.0938	0.02387	0.02387
243	3	129868786	Lef1/XP_619962.1	269	13	108814353	Il6st	0.02388	0.03401	0.02388
166	2	44858263	Zfhx1b/Gtdc1	300	6	135684475	Gpr19/Cdkn1b	0.03707	0.02389	0.02389
20	11	74739152	Smg6(Est1a)	228	11	67927207	Pik3r5/Ntn1	0.18386	0.02394	0.02394
226	14	109590960	mmu-mir-17	274	8	105399658	Nfatc3	0.02849	0.02394	0.02394
174	1	133102245	Plekha6	259	7	135392395	Ifitm2	0.04232	0.024	0.024
281	11	52097290	Tcf7	345	16	44994126	Cd96	0.024	0.02993	0.024
314	3	67603808	NP_808253.1	339	1	152788423	Nmnat2	0.02409	0.02716	0.02409
309	5	136641306	Hrbl	343	X	6122208	Pim2	0.02414	0.02649	0.02414
227	9	44227341	Cbl	275	15	78646270	Rac2	0.05834	0.02417	0.02417
197	9	123787071	Ccr9/Lztfl1	274	8	105399658	Nfatc3	0.02431	0.02418	0.02418
304	3	87886915	Mef2d	331	8	104592658	E2F4	0.0242	0.03192	0.0242
235	16	4230018	Tcfap4	274	8	105399658	Nfatc3	0.02421	0.02436	0.02421
16	15	62184040	Myc	171	7	119680350	Il21r/Nsmce1	0.02428	0.029	0.02428
261	17	45564075	1700122O11Rik/Foxp4	262	6	147442380	Fgfr1op2/Itpr5	0.0281	0.0243	0.0243
205	8	110892868	Znrf1	259	7	135392395	Ifitm2	0.0244	0.02436	0.02436
256	14	73622525	Elf1	284	12	83707546	2310044G17Rik	0.02437	0.03288	0.02437
14	7	107994309	Rras2	345	16	44994126	Cd96	0.0244	0.04553	0.0244
144	5	123654851	6330548G22Rik/Sbno1	270	8	122095063	Cbfa2t3h	0.02445	0.0384	0.02445
237	11	100711937	Stat3/Sta5a/Stat5b	273	5	112945996	Selpl	0.02446	0.0383	0.02446
252	17	12963970	Phf10/Tcte3	305	7	67500745	Chd2	0.03775	0.0245	0.0245
233	8	10296945	3930402G23Rik	285	17	29916565	ENSMUSG00000002791	0.03364	0.02453	0.02453
195	17	81979630	Haao/Plekhh2/Zfp3612/Thada	201	11	86137402	Thrap1	0.02457	0.0441	0.02457
220	7	73843080	5430400N05Rik	338	1	74692713	Ctdsp1	0.02628	0.02465	0.02465
287	2	91338518	F2/Arhgap1	293	5	136691016	Hrbl/6430598A04Rik	0.02477	0.02896	0.02477
305	7	67500745	Chd2	313	1	106758934	Fvt1/Vps4b	0.02484	0.03061	0.02484
49	12	82508911	Jundm2	63	1	165632580	Rcsd1	0.03068	0.02489	0.02489
2	5	106809292	Gfi1/Evi5	108	12	102592134	CIS without clear target gene	0.07678	0.02497	0.02497
196	10	80827542	Mknk2	256	14	73622525	Elf1	0.02912	0.02502	0.02502
17	10	21169030	Myb	181	18	4338446	Map3k8 (Tpl-2)	0.28997	0.02511	0.02511
212	4	128799665	Khdrbs1/Ptp4a2	285	17	29916565	ENSMUSG00000002791	0.02982	0.02516	0.02516
193	10	93096177	Pctk2	237	11	100711937	Stat3/Sta5a/Stat5b	0.03059	0.02518	0.02518
217	16	48645883	Cd47	300	6	135684475	Gpr19/Cdkn1b	0.0341	0.02524	0.02524
119	17	53929687	Uhrf1	333	15	63669015	Pvt1	0.0306	0.02527	0.02527
183	14	73631912	Elf1	319	1	178291470	Hnrpu	0.03439	0.02532	0.02532
240	7	95200420	Fcshd2	277	5	99660541	Plac8	0.03796	0.02536	0.02536
294	8	83462183	mmu-mir-24-2	321	16	29198979	Q5XF89_Mouse	0.028	0.02572	0.02572
271	8	83470638	mmu-mir-24-2	325	11	22705307	Cct4	0.02574	0.04077	0.02574
186	3	9882665	Pag1	289	9	45000699	Cd3e/Cd3d	0.031	0.02576	0.02576
220	7	73843080	5430400N05Rik	337	10	58403342	Ranbp2	0.02581	0.0303	0.02581
24	5	146256146	Flt3	86	11	116181017	Rnf157	0.02582	0.02922	0.02582
12	5	106820960	Gfi1/Evi5	17	10	21169030	Myb	0.02586	0.07346	0.02586
253	15	80624025	Grap2	343	X	6122208	Pim2	0.02687	0.02586	0.02586
272	12	108904576	Igh-6	296	11	98562447	Thrap4	0.02756	0.0259	0.0259
298	14	73875950	Elf1	311	18	80826979	Nfatc1	0.02934	0.02595	0.02595
321	16	29198979	Q5XF89_Mouse	332	2	172632923	Pck1	0.02597	0.03017	0.02597
238	11	74759402	Smg6(Est1a)	254	5	110555756	C130026L21Rik	0.03618	0.02599	0.02599
271	8	83470638	mmu-mir-24-2	316	2	75521626	Agps	0.02625	0.03188	0.02625
172	11	117139912	Sept9	291	1	136103520	Camsap1l1/5730559C18Rik	0.02626	0.03928	0.02626
122	5	147875393	1810059H22Rik/Katnal1	312	19	3943224	Ptprcap	0.04691	0.02635	0.02635
5	2	116916998	Rasgrp1	23	2	26399238	Notch1	0.02639	0.06575	0.02639
7	X	47266298	mmu-mir-106a-363	122	5	147875393	1810059H22Rik/Katnal1	0.11794	0.0264	0.0264
296	11	98562447	Thrap4	331	8	104592658	E2F4	0.02641	0.03099	0.02641
184	3	129875310	Lef1/XP_619962.1	309	5	136641306	Hrbl	0.02662	0.03272	0.02662
62	4	135060437	E2F2	328	11	86543447	Dhx40	0.0369	0.02667	0.02667
157	6	125557535	MLF2_MOUSE/Cd4	315	7	98558146	Trim30	0.04361	0.02668	0.02668
179	2	165341143	Prkcbp1/Sulf2	320	17	13045905	Phf10	0.02668	0.04374	0.02668
123	15	62227770	Pvt1	312	19	3943224	Ptprcap	0.03692	0.02674	0.02674
266	9	109098681	Scotin	279	16	95303838	Brwd1/Ets2	0.02678	0.02905	0.02678
271	8	83470638	mmu-mir-24-2	323	5	64834333	Rhoh	0.0268	0.02865	0.0268
30	17	27208131	Pim1	75	14	109600536	mmu-mir-17	0.04124	0.02682	0.02682
13	X	47277939	mmu-mir-106a-363	52	11	75005361	Smg6/rno-mir-132&212/Ovca2/Hic1	0.02688	0.09926	0.02688
276	6	91554825	Nup210	282	7	119651225	Nsmce1	0.02859	0.02697	0.02697
46	16	92319328	Runx1	53	X	6186799	Eras/Gata1	0.04127	0.027	0.027
261	17	45564075	1700122O11Rik/Foxp4	272	12	108904576	Igh-6	0.02701	0.02898	0.02701
261	17	45564075	1700122O11Rik/Foxp4	313	1	106758934	Fvt1/Vps4b	0.02702	0.02979	0.02702
311	18	80826979	Nfatc1	336	11	22658487	Cct4	0.02707	0.03056	0.02707
278	7	129965357	Ptpre	322	19	28739119	C030046E11Rik (KIAA1432)	0.03689	0.0271	0.0271
7	X	47266298	mmu-mir-106a-363	96	11	115246952	Armc7/Atp5h	0.02711	0.06329	0.02711
70	5	135638736	Mylc2pl	280	17	32751485	Clic1_MOUSE	0.06515	0.02714	0.02714
261	17	45564075	1700122O11Rik/Foxp4	336	11	22658487	Cct4	0.02717	0.02932	0.02717
179	2	165341143	Prkcbp1/Sulf2	322	19	28739119	C030046E11Rik (KIAA1432)	0.0272	0.02786	0.0272
35	11	11587738	Ikaros (Zfpn1a1)	55	11	11619709	Ikaros (Zfpn1a1)	0.02732	0.06118	0.02732
266	9	109098681	Scotin	320	17	13045905	Phf10	0.02732	0.04245	0.02732
24	5	146256146	Flt3	70	5	135638736	Mylc2pl	0.02738	0.05286	0.02738
170	11	52069522	Tcf7	224	7	121331763	Itgal	0.02741	0.0528	0.02741
18	2	26392305	Notch1	94	12	108154026	Akt1	0.02743	0.07851	0.02743
202	5	148367216	4930588N13Rik	254	5	110555756	C130026L21Rik	0.05014	0.02743	0.02743
19	5	139595946	Lfng	217	16	48645883	Cd47	0.21225	0.02745	0.02745
17	10	21169030	Myb	348	1	180319850	Itpkb	0.22607	0.02754	0.02754
251	3	106885105	A930002I21Rik	336	11	22658487	Cct4	0.02754	0.04057	0.02754
331	8	104592658	E2F4	343	X	6122208	Pim2	0.03294	0.02755	0.02755
182	12	106173713	Hspca	225	17	31906085	Tap2	0.02758	0.02971	0.02758
239	4	134014575	Clic4	339	1	152788423	Nmnat2	0.02759	0.03582	0.02759
246	5	63420819	Klf3	290	3	100704490	Cd2	0.03414	0.02761	0.02761
243	3	129868786	Lef1/XP_619962.1	251	3	106885105	A930002I21Rik	0.03105	0.02762	0.02762
299	9	44527737	Bcl9l/Blr1/Ddx	321	16	29198979	Q5XF89_Mouse	0.03007	0.02763	0.02763
137	6	121363450	Bid	243	3	129868786	Lef1/XP_619962.1	0.02764	0.03805	0.02764
170	11	52069522	Tcf7	205	8	110892868	Znrf1	0.02764	0.03131	0.02764
272	12	108904576	Igh-6	336	11	22658487	Cct4	0.02768	0.02972	0.02768
239	4	134014575	Clic4	346	1	156943555	Angptl1/Ralgps2	0.0277	0.03001	0.0277
19	5	139595946	Lfng	89	11	87480142	mmu-mir-142	0.30431	0.02772	0.02772
269	13	108814353	Il6st	273	5	112945996	Selpl	0.0438	0.02775	0.02775
7	X	47266298	mmu-mir-106a-363	256	14	73622525	Elf1	0.03976	0.02776	0.02776
137	6	121363450	Bid	298	14	73875950	Elf1	0.02778	0.04803	0.02778
320	17	13045905	Phf10	322	19	28739119	C030046E11Rik (KIAA1432)	0.045	0.02778	0.02778
284	12	83707546	2310044G17Rik	324	10	83608292	Dip3b	0.03176	0.02783	0.02783
7	X	47266298	mmu-mir-106a-363	106	11	115723237	Recql5	0.02788	0.03236	0.02788
268	15	102461635	Sp1	344	13	51112148	Syk	0.02792	0.04133	0.02792
159	2	156342398	Sla2	338	1	74692713	Ctdsp1	0.04155	0.02794	0.02794
261	17	45564075	1700122O11Rik/Foxp4	340	15	80101200	F830031D20Rik	0.02795	0.03039	0.02795
284	12	83707546	2310044G17Rik	349	18	61102150	Tcof1	0.03361	0.02795	0.02795
266	9	109098681	Scotin	313	1	106758934	Fvt1/Vps4b	0.02804	0.03061	0.02804
210	7	121233415	Spn	263	11	48834212	Tgtp/Ifi47	0.03793	0.02806	0.02806
249	10	60125767	Psap	253	15	80624025	Grap2	0.02809	0.03523	0.02809
206	7	67510729	Chd2	211	13	61794148	Ccrk/Ctsl	0.0433	0.02813	0.02813
291	1	136103520	Camsap1l1/5730559C18Rik	323	5	64834333	Rhoh	0.02908	0.02814	0.02814
226	14	109590960	mmu-mir-17	272	12	108904576	Igh-6	0.02816	0.03931	0.02816
175	5	138375838	3110082I17Rik (Gpr146)/mmu-mir-339	327	14	64600228	Ppp3cc	0.03	0.02818	0.02818
7	X	47266298	mmu-mir-106a-363	74	18	5366067	Zhfx1a	0.0282	0.06639	0.0282
226	14	109590960	mmu-mir-17	336	11	22658487	Cct4	0.02822	0.0401	0.02822
127	16	54844807	Lrriq2	290	3	100704490	Cd2	0.02824	0.03443	0.02824
192	12	109703636	Igh-6	320	17	13045905	Phf10	0.02827	0.05855	0.02827
298	14	73875950	Elf1	350	4	132776419	Rps6ka1/Arid1a	0.02827	0.03888	0.02827
200	4	105868253	Ssbp3/Thea	329	9	72663874	ENSMUSESTG00000012933	0.03704	0.02829	0.02829
271	8	83470638	mmu-mir-24-2	301	7	134605565	E430002D04Rik	0.02835	0.03029	0.02835
170	11	52069522	Tcf7	219	17	49416069	Satb1	0.02838	0.0431	0.02838
214	13	61802088	Ccrk/Ctsl	346	1	156943555	Angptl1/Ralgps2	0.02841	0.03096	0.02841
273	5	112945996	Selpl	291	1	136103520	Camsap1l1/5730559C18Rik	0.02844	0.03913	0.02844
298	14	73875950	Elf1	341	17	48004290	Plcl2	0.02895	0.02844	0.02844
214	13	61802088	Ccrk/Ctsl	296	11	98562447	Thrap4	0.02848	0.03571	0.02848
14	7	107994309	Rras2	55	11	11619709	Ikaros (Zfpn1a1)	0.0285	0.23784	0.0285
18	2	26392305	Notch1	82	11	98991552	Ccr7	0.02984	0.02854	0.02854
175	5	138375838	3110082I17Rik (Gpr146)/mmu-mir-339	263	11	48834212	Tgtp/Ifi47	0.03222	0.02861	0.02861
226	14	109590960	mmu-mir-17	234	11	100672055	Stat5a/Stat5b	0.02863	0.02944	0.02863
12	5	106820960	Gfi1/Evi5	180	11	119656582	Raptor	0.02864	0.06812	0.02864
179	2	165341143	Prkcbp1/Sulf2	278	7	129965357	Ptpre	0.02864	0.03587	0.02864
182	12	106173713	Hspca	189	2	126434508	Trpm7/2010106G01Rik	0.02865	0.04262	0.02865
169	X	98219126	Cnbp2	270	8	122095063	Cbfa2t3h	0.02866	0.02987	0.02866
1	15	61996639	Myc	134	2	30590303	Cstad	0.09452	0.02868	0.02868
12	5	106820960	Gfi1/Evi5	196	10	80827542	Mknk2	0.02872	0.25022	0.02872
142	8	125950773	Irf2bp2	338	1	74692713	Ctdsp1	0.04724	0.02875	0.02875
144	5	123654851	6330548G22Rik/Sbno1	308	7	40917409	Hps5/Tsg101	0.03515	0.02876	0.02876
249	10	60125767	Psap	337	10	58403342	Ranbp2	0.03256	0.0288	0.0288
2	5	106809292	Gfi1/Evi5	29	10	21157332	Myb	0.02882	0.18825	0.02882
125	16	28772153	Hes1	310	19	4082964	Adrbk1	0.05825	0.02885	0.02885
12	5	106820960	Gfi1/Evi5	283	18	35181340	Hspa9a	0.02888	0.07806	0.02888
226	14	109590960	mmu-mir-17	340	15	80101200	F830031D20Rik	0.02892	0.03924	0.02892
137	6	121363450	Bid	350	4	132776419	Rps6ka1/Arid1a	0.02894	0.06523	0.02894
19	5	139595946	Lfng	140	11	11633022	Ikaros (Zfpn1a1)	0.26154	0.02897	0.02897
14	7	107994309	Rras2	67	10	21126502	Myb/Ahi-1	0.02903	0.20192	0.02903
192	12	109703636	Igh-6	278	7	129965357	Ptpre	0.02911	0.04512	0.02911
1	15	61996639	Myc	219	17	49416069	Satb1	0.02915	0.04305	0.02915
1	15	61996639	Myc	51	10	21008757	Myb/Ahi-1	0.02917	0.17345	0.02917
21	12	82500154	Jundm2	143	10	62472598	Prg1	0.02931	0.22232	0.02931
126	10	21021827	Myb/Ahi-1	308	7	40917409	Hps5/Tsg101	0.03184	0.02936	0.02936
49	12	82508911	Jundm2	60	15	73551397	Dennd3	0.02942	0.03956	0.02942
155	5	106843361	Gfi1/Evi5	197	9	123787071	Ccr9/Lztfl1	0.02944	0.03885	0.02944
171	7	119680350	Il21r/Nsmce1	211	13	61794148	Ccrk/Ctsl	0.04848	0.02944	0.02944
272	12	108904576	Igh-6	331	8	104592658	E2F4	0.02946	0.03094	0.02946
294	8	83462183	mmu-mir-24-2	299	9	44527737	Bcl9l/Blr1/Ddx	0.02946	0.03071	0.02946
301	7	134605565	E430002D04Rik	325	11	22705307	Cct4	0.02946	0.04098	0.02946
149	16	94862928	Erg	329	9	72663874	ENSMUSESTG00000012933	0.03106	0.02948	0.02948
250	1	171849730	Slamf6	327	14	64600228	Ppp3cc	0.03693	0.02954	0.02954
214	13	61802088	Ccrk/Ctsl	272	12	108904576	Igh-6	0.02955	0.03862	0.02955
143	10	62472598	Prg1	295	4	139826835	Padi1/Sdhb	0.03974	0.02956	0.02956
252	17	12963970	Phf10/Tcte3	313	1	106758934	Fvt1/Vps4b	0.03561	0.02962	0.02962
336	11	22658487	Cct4	340	15	80101200	F830031D20Rik	0.03221	0.02962	0.02962
192	12	109703636	Igh-6	329	9	72663874	ENSMUSESTG00000012933	0.02964	0.03044	0.02964
323	5	64834333	Rhoh	347	9	63627616	Iqch	0.02964	0.03836	0.02964
301	7	134605565	E430002D04Rik	316	2	75521626	Agps	0.02974	0.0332	0.02974
8	7	108014223	Rras2	257	2	30557233	Cstad	0.0672	0.02977	0.02977
272	12	108904576	Igh-6	340	15	80101200	F830031D20Rik	0.03063	0.02981	0.02981
179	2	165341143	Prkcbp1/Sulf2	186	3	9882665	Pag1	0.03503	0.02983	0.02983
251	3	106885105	A930002I21Rik	269	13	108814353	Il6st	0.02986	0.04506	0.02986
239	4	134014575	Clic4	305	7	67500745	Chd2	0.02991	0.03281	0.02991
239	4	134014575	Clic4	321	16	29198979	Q5XF89_Mouse	0.02995	0.03577	0.02995
216	13	97003613	Ccnb1/Slc30a5	243	3	129868786	Lef1/XP_619962.1	0.0496	0.02997	0.02997
192	12	109703636	Igh-6	323	5	64834333	Rhoh	0.03	0.03849	0.03
174	1	133102245	Plekha6	327	14	64600228	Ppp3cc	0.04273	0.03002	0.03002
171	7	119680350	Il21r/Nsmce1	193	10	93096177	Pctk2	0.04702	0.03004	0.03004
119	17	53929687	Uhrf1	253	15	80624025	Grap2	0.03005	0.04219	0.03005
179	2	165341143	Prkcbp1/Sulf2	192	12	109703636	Igh-6	0.03549	0.03014	0.03014
149	16	94862928	Erg	323	5	64834333	Rhoh	0.03015	0.03953	0.03015
154	3	93863455	Rorc	259	7	135392395	Ifitm2	0.03469	0.03015	0.03015
164	11	100231496	Fkbp10/Jup	348	1	180319850	Itpkb	0.03023	0.04187	0.03023
226	14	109590960	mmu-mir-17	261	17	45564075	1700122O11Rik/Foxp4	0.03023	0.03648	0.03023
225	17	31906085	Tap2	246	5	63420819	Klf3	0.03026	0.0643	0.03026
139	11	100645572	Stat5a/Stat5b	282	7	119651225	Nsmce1	0.03028	0.04474	0.03028
288	16	90604228	Ifnar1	317	8	122808893	Q60588_MOUSE (Gag)	0.03126	0.03033	0.03033
127	16	54844807	Lrriq2	274	8	105399658	Nfatc3	0.04262	0.03036	0.03036
128	4	134909173	Rpl11/Tceb3	195	17	81979630	Haao/Plekhh2/Zfp3612/Thada	0.04163	0.03037	0.03037
233	8	10296945	3930402G23Rik	262	6	147442380	Fgfr1op2/Itpr5	0.03311	0.03047	0.03047
149	16	94862928	Erg	301	7	134605565	E430002D04Rik	0.03048	0.0398	0.03048
138	12	82402911	Jundm2/Fos	319	1	178291470	Hnrpu	0.04281	0.0305	0.0305
124	11	54874829	D11Ertd461e	282	7	119651225	Nsmce1	0.03051	0.04448	0.03051
192	12	109703636	Igh-6	322	19	28739119	C030046E11Rik (KIAA1432)	0.03051	0.03531	0.03051
209	6	72720830	Vamp5	263	11	48834212	Tgtp/Ifi47	0.03417	0.03051	0.03051
269	13	108814353	Il6st	336	11	22658487	Cct4	0.03322	0.03052	0.03052
212	4	128799665	Khdrbs1/Ptp4a2	281	11	52097290	Tcf7	0.03055	0.03168	0.03055
185	8	126134843	Irf2bp2	346	1	156943555	Angptl1/Ralgps2	0.03056	0.03086	0.03056
175	5	138375838	3110082I17Rik (Gpr146)/mmu-mir-339	298	14	73875950	Elf1	0.03058	0.0375	0.03058
169	X	98219126	Cnbp2	205	8	110892868	Znrf1	0.05767	0.0306	0.0306
91	2	26431488	Notch1	324	10	83608292	Dip3b	0.03061	0.04318	0.03061
249	10	60125767	Psap	269	13	108814353	Il6st	0.03061	0.04563	0.03061
233	8	10296945	3930402G23Rik	337	10	58403342	Ranbp2	0.03304	0.03065	0.03065
162	14	113352797	Cldn10	327	14	64600228	Ppp3cc	0.03646	0.03068	0.03068
119	17	53929687	Uhrf1	339	1	152788423	Nmnat2	0.03069	0.04516	0.03069
212	4	128799665	Khdrbs1/Ptp4a2	324	10	83608292	Dip3b	0.03193	0.03071	0.03071
6	15	62054400	Myc	87	2	13999812	Ptpla/Stam	0.03722	0.03076	0.03076
219	17	49416069	Satb1	304	3	87886915	Mef2d	0.03076	0.03175	0.03076
231	6	31166415	mmu-mir-29a	305	7	67500745	Chd2	0.03085	0.03278	0.03085
302	6	52785433	Tax1bp1/Jazf1(AI591476)	350	4	132776419	Rps6ka1/Arid1a	0.03085	0.03656	0.03085
92	2	26441408	Notch1	256	14	73622525	Elf1	0.03378	0.03092	0.03092
119	17	53929687	Uhrf1	337	10	58403342	Ranbp2	0.03099	0.03677	0.03099
185	8	126134843	Irf2bp2	227	9	44227341	Cbl	0.031	0.05773	0.031
117	9	57756653	Csk	319	1	178291470	Hnrpu	0.03792	0.03105	0.03105
186	3	9882665	Pag1	340	15	80101200	F830031D20Rik	0.03109	0.03882	0.03109
13	X	47277939	mmu-mir-106a-363	51	10	21008757	Myb/Ahi-1	0.15337	0.03113	0.03113
181	18	4338446	Map3k8 (Tpl-2)	348	1	180319850	Itpkb	0.03113	0.04264	0.03113
214	13	61802088	Ccrk/Ctsl	331	8	104592658	E2F4	0.03119	0.04333	0.03119
175	5	138375838	3110082I17Rik (Gpr146)/mmu-mir-339	311	18	80826979	Nfatc1	0.03123	0.03676	0.03123
124	11	54874829	D11Ertd461e	276	6	91554825	Nup210	0.03125	0.04669	0.03125
135	11	98768647	Rara	289	9	45000699	Cd3e/Cd3d	0.04202	0.03128	0.03128
157	6	125557535	MLF2_MOUSE/Cd4	259	7	135392395	Ifitm2	0.04431	0.03134	0.03134
183	14	73631912	Elf1	262	6	147442380	Fgfr1op2/Itpr5	0.03296	0.03138	0.03138
169	X	98219126	Cnbp2	305	7	67500745	Chd2	0.04408	0.03141	0.03141
209	6	72720830	Vamp5	309	5	136641306	Hrbl	0.03314	0.03142	0.03142
33	11	98966359	Ccr7	95	4	132051628	Wasf2/Q6R5G1	0.17717	0.03146	0.03146
165	10	80810962	Mknk2	254	5	110555756	C130026L21Rik	0.0357	0.03146	0.03146
155	5	106843361	Gfi1/Evi5	184	3	129875310	Lef1/XP_619962.1	0.03149	0.04597	0.03149
15	17	27304305	Pim1	133	15	62107561	Myc	0.03151	0.03833	0.03151
12	5	106820960	Gfi1/Evi5	313	1	106758934	Fvt1/Vps4b	0.203	0.03152	0.03152
302	6	52785433	Tax1bp1/Jazf1(AI591476)	334	1	91009800	Ramp1	0.03153	0.04271	0.03153
155	5	106843361	Gfi1/Evi5	232	17	44280025	NP_035325.1	0.03155	0.05267	0.03155
219	17	49416069	Satb1	339	1	152788423	Nmnat2	0.03155	0.03647	0.03155
197	9	123787071	Ccr9/Lztfl1	232	17	44280025	NP_035325.1	0.03156	0.04213	0.03156
206	7	67510729	Chd2	302	6	52785433	Tax1bp1/Jazf1(AI591476)	0.03156	0.04022	0.03156
205	8	110892868	Znrf1	216	13	97003613	Ccnb1/Slc30a5	0.03158	0.06595	0.03158
145	15	82079255	Xrcc6	289	9	45000699	Cd3e/Cd3d	0.03487	0.0316	0.0316
212	4	128799665	Khdrbs1/Ptp4a2	278	7	129965357	Ptpre	0.03167	0.04884	0.03167
197	9	123787071	Ccr9/Lztfl1	235	16	4230018	Tcfap4	0.03337	0.03168	0.03168
230	11	57827167	Cnot8	278	7	129965357	Ptpre	0.03183	0.04671	0.03183
202	5	148367216	4930588N13Rik	270	8	122095063	Cbfa2t3h	0.03414	0.03186	0.03186
162	14	113352797	Cldn10	305	7	67500745	Chd2	0.04036	0.03188	0.03188
217	16	48645883	Cd47	314	3	67603808	NP_808253.1	0.03248	0.0319	0.0319
244	9	7246831	Mmp13	309	5	136641306	Hrbl	0.03819	0.03193	0.03193
13	X	47277939	mmu-mir-106a-363	213	18	5382400	Zhfx1a	0.03194	0.04751	0.03194
245	7	123846355	Fgfr2	346	1	156943555	Angptl1/Ralgps2	0.03419	0.03199	0.03199
265	3	102814260	Ptpn22/Trim33	270	8	122095063	Cbfa2t3h	0.03221	0.032	0.032
159	2	156342398	Sla2	182	12	106173713	Hspca	0.05579	0.03201	0.03201
219	17	49416069	Satb1	314	3	67603808	NP_808253.1	0.03201	0.03219	0.03201
332	2	172632923	Pck1	344	13	51112148	Syk	0.03205	0.04137	0.03205
150	9	110949501	Tmie/Lrrc2/Als2cl	338	1	74692713	Ctdsp1	0.05111	0.03207	0.03207
84	4	133079905	Ubxd5 (Socius)	270	8	122095063	Cbfa2t3h	0.03212	0.04634	0.03212
248	2	27054648	Adamtsl2/C630035N08Rik	339	1	152788423	Nmnat2	0.03213	0.03302	0.03213
167	11	79249772	Nf1	304	3	87886915	Mef2d	0.03407	0.03217	0.03217
149	16	94862928	Erg	346	1	156943555	Angptl1/Ralgps2	0.03227	0.03218	0.03218
167	11	79249772	Nf1	269	13	108814353	Il6st	0.03218	0.04583	0.03218
122	5	147875393	1810059H22Rik/Katnal1	182	12	106173713	Hspca	0.06293	0.0322	0.0322
183	14	73631912	Elf1	313	1	106758934	Fvt1/Vps4b	0.03221	0.03977	0.03221
226	14	109590960	mmu-mir-17	235	16	4230018	Tcfap4	0.03805	0.03231	0.03231
230	11	57827167	Cnot8	320	17	13045905	Phf10	0.03239	0.05985	0.03239
228	11	67927207	Pik3r5/Ntn1	281	11	52097290	Tcf7	0.03758	0.03242	0.03242
206	7	67510729	Chd2	320	17	13045905	Phf10	0.03243	0.05843	0.03243
126	10	21021827	Myb/Ahi-1	321	16	29198979	Q5XF89_Mouse	0.03244	0.04338	0.03244
219	17	49416069	Satb1	331	8	104592658	E2F4	0.03244	0.04324	0.03244
153	2	30525498	Cstad	297	2	126847078	Dusp2	0.03343	0.03247	0.03247
118	17	33023910	Nfkbil1	290	3	100704490	Cd2	0.03249	0.03427	0.03249
175	5	138375838	3110082I17Rik (Gpr146)/mmu-mir-339	352	11	110284792	Map2k6	0.0325	0.04458	0.0325
227	9	44227341	Cbl	302	6	52785433	Tax1bp1/Jazf1(AI591476)	0.04422	0.03256	0.03256
124	11	54874829	D11Ertd461e	311	18	80826979	Nfatc1	0.03258	0.04557	0.03258
230	11	57827167	Cnot8	322	19	28739119	C030046E11Rik (KIAA1432)	0.03258	0.03553	0.03258
258	4	154562420	Ttll10 (4833412E22Rik)/mmu-mir-200b	306	6	120998825	Bid	0.05521	0.0326	0.0326
126	10	21021827	Myb/Ahi-1	282	7	119651225	Nsmce1	0.03265	0.04361	0.03265
206	7	67510729	Chd2	322	19	28739119	C030046E11Rik (KIAA1432)	0.03274	0.03485	0.03274
13	X	47277939	mmu-mir-106a-363	236	2	167314458	Cebpb/Ptpn1	0.03279	0.03474	0.03279
183	14	73631912	Elf1	298	14	73875950	Elf1	0.0328	0.04044	0.0328
209	6	72720830	Vamp5	298	14	73875950	Elf1	0.03282	0.03773	0.03282
316	2	75521626	Agps	325	11	22705307	Cct4	0.03283	0.03948	0.03283
179	2	165341143	Prkcbp1/Sulf2	230	11	57827167	Cnot8	0.03592	0.03284	0.03284
232	17	44280025	NP_035325.1	267	7	67493150	Chd2	0.03287	0.04837	0.03287
241	4	132717175	Arid1a	281	11	52097290	Tcf7	0.04543	0.03287	0.03287
8	7	108014223	Rras2	13	X	47277939	mmu-mir-106a-363	0.03485	0.03289	0.03289
129	5	104705944	Lrrc5	290	3	100704490	Cd2	0.03459	0.03291	0.03291
127	16	54844807	Lrriq2	254	5	110555756	C130026L21Rik	0.04072	0.03295	0.03295
16	15	62184040	Myc	267	7	67493150	Chd2	0.18842	0.03298	0.03298
185	8	126134843	Irf2bp2	275	15	78646270	Rac2	0.04017	0.03299	0.03299
10	12	12295320	Nmyc1	214	13	61802088	Ccrk/Ctsl	0.03313	0.0483	0.03313
123	15	62227770	Pvt1	319	1	178291470	Hnrpu	0.03881	0.03316	0.03316
184	3	129875310	Lef1/XP_619962.1	197	9	123787071	Ccr9/Lztfl1	0.03512	0.03318	0.03318
217	16	48645883	Cd47	334	1	91009800	Ramp1	0.03318	0.05869	0.03318
13	X	47277939	mmu-mir-106a-363	198	9	114407761	Glb1	0.03336	0.25791	0.03336
136	10	79976192	Ptbp1/Fstl3	182	12	106173713	Hspca	0.04874	0.03344	0.03344
168	3	88367335	Arhgef2	345	16	44994126	Cd96	0.03344	0.04155	0.03344
172	11	117139912	Sept9	273	5	112945996	Selpl	0.03357	0.03955	0.03357
242	2	6625693	Cugbp2	309	5	136641306	Hrbl	0.05593	0.03357	0.03357
209	6	72720830	Vamp5	343	X	6122208	Pim2	0.0336	0.0361	0.0336
233	8	10296945	3930402G23Rik	313	1	106758934	Fvt1/Vps4b	0.0336	0.03948	0.0336
223	15	95825210	Tmem16f/Dbx2	306	6	120998825	Bid	0.04337	0.03362	0.03362
233	8	10296945	3930402G23Rik	330	11	106580829	Pecam1	0.03365	0.05341	0.03365
183	14	73631912	Elf1	341	17	48004290	Plcl2	0.0337	0.04033	0.0337
168	3	88367335	Arhgef2	320	17	13045905	Phf10	0.03373	0.05451	0.03373
158	4	117417860	Mpl/Tie1	342	2	25973586	Ubadc1/Btbd14a	0.03554	0.03374	0.03374
240	7	95200420	Fcshd2	303	11	106495368	Pecam1	0.0379	0.03375	0.03375
140	11	11633022	Ikaros (Zfpn1a1)	272	12	108904576	Igh-6	0.03376	0.04759	0.03376
206	7	67510729	Chd2	278	7	129965357	Ptpre	0.03381	0.04703	0.03381
115	15	62203106	Pvt1	262	6	147442380	Fgfr1op2/Itpr5	0.03394	0.03662	0.03394
172	11	117139912	Sept9	188	9	44504481	Bcl9l/Blr1/Ddx	0.03399	0.03834	0.03399
278	7	129965357	Ptpre	320	17	13045905	Phf10	0.03402	0.04319	0.03402
115	15	62203106	Pvt1	313	1	106758934	Fvt1/Vps4b	0.03404	0.04731	0.03404
179	2	165341143	Prkcbp1/Sulf2	206	7	67510729	Chd2	0.03565	0.03408	0.03408
210	7	121233415	Spn	322	19	28739119	C030046E11Rik (KIAA1432)	0.0382	0.03408	0.03408
229	17	13681615	Chd1	339	1	152788423	Nmnat2	0.03997	0.03408	0.03408
164	11	100231496	Fkbp10/Jup	172	11	117139912	Sept9	0.04099	0.03409	0.03409
179	2	165341143	Prkcbp1/Sulf2	210	7	121233415	Spn	0.0341	0.03782	0.0341
10	12	12295320	Nmyc1	244	9	7246831	Mmp13	0.03416	0.06981	0.03416
115	15	62203106	Pvt1	340	15	80101200	F830031D20Rik	0.03417	0.04987	0.03417
78	2	28535978	Gfi1b	301	7	134605565	E430002D04Rik	0.03418	0.04823	0.03418
145	15	82079255	Xrcc6	309	5	136641306	Hrbl	0.03425	0.03945	0.03425
14	7	107994309	Rras2	255	11	114981337	Rab37	0.04374	0.03432	0.03432
136	10	79976192	Ptbp1/Fstl3	170	11	52069522	Tcf7	0.05178	0.03434	0.03434
204	17	42281048	Runx2	321	16	29198979	Q5XF89_Mouse	0.0518	0.03435	0.03435
11	11	68155749	Pik3r5/Ntn1	21	12	82500154	Jundm2	0.07038	0.03439	0.03439
9	2	116933833	Rasgrp1	341	17	48004290	Plcl2	0.03445	0.04863	0.03445
229	17	13681615	Chd1	321	16	29198979	Q5XF89_Mouse	0.03769	0.03445	0.03445
97	10	21116775	Myb/Ahi-1	308	7	40917409	Hps5/Tsg101	0.04056	0.03451	0.03451
145	15	82079255	Xrcc6	339	1	152788423	Nmnat2	0.03453	0.0444	0.03453
7	X	47266298	mmu-mir-106a-363	182	12	106173713	Hspca	0.40855	0.03454	0.03454
191	7	24188575	Nfkbib	340	15	80101200	F830031D20Rik	0.03455	0.04185	0.03455
146	9	44483622	Bcl9l/Blr1/Ddx	342	2	25973586	Ubadc1/Btbd14a	0.05016	0.0346	0.0346
158	4	117417860	Mpl/Tie1	267	7	67493150	Chd2	0.0346	0.06191	0.0346
184	3	129875310	Lef1/XP_619962.1	232	17	44280025	NP_035325.1	0.0346	0.04222	0.0346
183	14	73631912	Elf1	261	17	45564075	1700122O11Rik/Foxp4	0.03462	0.03742	0.03462
278	7	129965357	Ptpre	344	13	51112148	Syk	0.03463	0.04041	0.03463
160	3	85849970	Sh3d19	181	18	4338446	Map3k8 (Tpl-2)	0.03465	0.04002	0.03465
209	6	72720830	Vamp5	311	18	80826979	Nfatc1	0.03466	0.03675	0.03466
35	11	11587738	Ikaros (Zfpn1a1)	64	3	29415230	Evi1	0.23834	0.0347	0.0347
89	11	87480142	mmu-mir-142	276	6	91554825	Nup210	0.03471	0.05867	0.03471
168	3	88367335	Arhgef2	266	9	109098681	Scotin	0.03473	0.03643	0.03473
325	11	22705307	Cct4	352	11	110284792	Map2k6	0.04107	0.03479	0.03479
89	11	87480142	mmu-mir-142	301	7	134605565	E430002D04Rik	0.03484	0.06053	0.03484
10	12	12295320	Nmyc1	212	4	128799665	Khdrbs1/Ptp4a2	0.03485	0.04963	0.03485
191	7	24188575	Nfkbib	334	1	91009800	Ramp1	0.03486	0.05394	0.03486
5	2	116916998	Rasgrp1	195	17	81979630	Haao/Plekhh2/Zfp3612/Thada	0.03489	0.20103	0.03489
191	7	24188575	Nfkbib	252	17	12963970	Phf10/Tcte3	0.03492	0.04844	0.03492
216	13	97003613	Ccnb1/Slc30a5	339	1	152788423	Nmnat2	0.04908	0.03492	0.03492
330	11	106580829	Pecam1	352	11	110284792	Map2k6	0.03901	0.03493	0.03493
177	X	18857070	Rbm10	255	11	114981337	Rab37	0.0586	0.03495	0.03495
156	5	135184861	Tmem142b (A730041O15Rik)	211	13	61794148	Ccrk/Ctsl	0.05239	0.03498	0.03498
242	2	6625693	Cugbp2	343	X	6122208	Pim2	0.0536	0.035	0.035
89	11	87480142	mmu-mir-142	305	7	67500745	Chd2	0.03502	0.04759	0.03502
10	12	12295320	Nmyc1	162	14	113352797	Cldn10	0.03503	0.07704	0.03503
158	4	117417860	Mpl/Tie1	179	2	165341143	Prkcbp1/Sulf2	0.03506	0.04528	0.03506
178	13	50517312	Sema4d	311	18	80826979	Nfatc1	0.03508	0.03699	0.03508
9	2	116933833	Rasgrp1	316	2	75521626	Agps	0.03511	0.33482	0.03511
144	5	123654851	6330548G22Rik/Sbno1	311	18	80826979	Nfatc1	0.03515	0.04356	0.03515
89	11	87480142	mmu-mir-142	282	7	119651225	Nsmce1	0.03516	0.0533	0.03516
85	1	163989200	Sell/Selp	326	1	86248040	Ptma	0.0473	0.03521	0.03521
161	19	6187979	Rasgrp2/Men1	211	13	61794148	Ccrk/Ctsl	0.04904	0.03526	0.03526
81	11	82818227	Slfn1/Nle1	338	1	74692713	Ctdsp1	0.06306	0.03527	0.03527
134	2	30590303	Cstad	337	10	58403342	Ranbp2	0.04961	0.03527	0.03527
218	15	62364005	Pvt1	220	7	73843080	5430400N05Rik	0.06061	0.03527	0.03527
172	11	117139912	Sept9	218	15	62364005	Pvt1	0.03528	0.06167	0.03528
178	13	50517312	Sema4d	267	7	67493150	Chd2	0.03534	0.0497	0.03534
115	15	62203106	Pvt1	261	17	45564075	1700122O11Rik/Foxp4	0.03541	0.04597	0.03541
220	7	73843080	5430400N05Rik	250	1	171849730	Slamf6	0.03543	0.05214	0.03543
265	3	102814260	Ptpn22/Trim33	266	9	109098681	Scotin	0.04929	0.03544	0.03544
100	12	103398594	Bcl11b	289	9	45000699	Cd3e/Cd3d	0.0448	0.03546	0.03546
154	3	93863455	Rorc	330	11	106580829	Pecam1	0.03552	0.06482	0.03552
74	18	5366067	Zhfx1a	319	1	178291470	Hnrpu	0.06538	0.03553	0.03553
145	15	82079255	Xrcc6	314	3	67603808	NP_808253.1	0.03556	0.04064	0.03556
5	2	116916998	Rasgrp1	316	2	75521626	Agps	0.03558	0.33109	0.03558
9	2	116933833	Rasgrp1	80	5	106722131	Gfi1/Evi5	0.03559	0.03723	0.03559
17	10	21169030	Myb	215	11	79340407	Rab11fip4	0.0356	0.0427	0.0356
215	11	79340407	Rab11fip4	321	16	29198979	Q5XF89_Mouse	0.03973	0.0356	0.0356
131	5	32170505	Fgfr3	342	2	25973586	Ubadc1/Btbd14a	0.04311	0.03561	0.03561
15	17	27304305	Pim1	166	2	44858263	Zfhx1b/Gtdc1	0.21485	0.03565	0.03565
41	11	78729852	Nos2/Ksr/Lgals9	49	12	82508911	Jundm2	0.03566	0.05477	0.03566
148	2	32571624	Ak1/Eng	337	10	58403342	Ranbp2	0.04923	0.03566	0.03566
165	10	80810962	Mknk2	331	8	104592658	E2F4	0.03567	0.05412	0.03567
245	7	123846355	Fgfr2	291	1	136103520	Camsap1l1/5730559C18Rik	0.03569	0.03959	0.03569
169	X	98219126	Cnbp2	296	11	98562447	Thrap4	0.04446	0.0357	0.0357
199	2	45043383	Zfhx1b	255	11	114981337	Rab37	0.04547	0.03571	0.03571
141	5	122293759	Rhof	263	11	48834212	Tgtp/Ifi47	0.06195	0.03572	0.03572
174	1	133102245	Plekha6	271	8	83470638	mmu-mir-24-2	0.04366	0.03572	0.03572
233	8	10296945	3930402G23Rik	261	17	45564075	1700122O11Rik/Foxp4	0.03572	0.03641	0.03572
66	9	32534211	Ets1/Fli1	279	16	95303838	Brwd1/Ets2	0.03574	0.04573	0.03574
127	16	54844807	Lrriq2	329	9	72663874	ENSMUSESTG00000012933	0.04046	0.0358	0.0358
245	7	123846355	Fgfr2	323	5	64834333	Rhoh	0.0358	0.04015	0.0358
77	6	129920715	Clec12a	285	17	29916565	ENSMUSG00000002791	0.03581	0.03702	0.03581
136	10	79976192	Ptbp1/Fstl3	324	10	83608292	Dip3b	0.03734	0.03581	0.03581
165	10	80810962	Mknk2	304	3	87886915	Mef2d	0.03589	0.04173	0.03589
129	5	104705944	Lrrc5	225	17	31906085	Tap2	0.07013	0.03593	0.03593
177	X	18857070	Rbm10	268	15	102461635	Sp1	0.04415	0.03594	0.03594
213	18	5382400	Zhfx1a	341	17	48004290	Plcl2	0.03595	0.03934	0.03595
178	13	50517312	Sema4d	341	17	48004290	Plcl2	0.03596	0.03824	0.03596
8	7	108014223	Rras2	341	17	48004290	Plcl2	0.03597	0.05695	0.03597
210	7	121233415	Spn	311	18	80826979	Nfatc1	0.0384	0.03598	0.03598
9	2	116933833	Rasgrp1	292	15	62164935	Myc	0.03604	0.15142	0.03604
90	6	127826260	Ccnd2	289	9	45000699	Cd3e/Cd3d	0.04126	0.03606	0.03606
215	11	79340407	Rab11fip4	282	7	119651225	Nsmce1	0.03927	0.03608	0.03608
241	4	132717175	Arid1a	322	19	28739119	C030046E11Rik (KIAA1432)	0.04692	0.03609	0.03609
8	7	108014223	Rras2	316	2	75521626	Agps	0.03611	0.06764	0.03611
208	11	107492702	Helz	302	6	52785433	Tax1bp1/Jazf1(AI591476)	0.03613	0.04267	0.03613
81	11	82818227	Slfn1/Nle1	237	11	100711937	Stat3/Sta5a/Stat5b	0.0819	0.03614	0.03614
252	17	12963970	Phf10/Tcte3	347	9	63627616	Iqch	0.03614	0.03894	0.03614
6	15	62054400	Myc	22	7	108025355	Rras2	0.11586	0.03621	0.03621
224	7	121331763	Itgal	268	15	102461635	Sp1	0.04098	0.03622	0.03622
179	2	165341143	Prkcbp1/Sulf2	241	4	132717175	Arid1a	0.03626	0.04784	0.03626
17	10	21169030	Myb	216	13	97003613	Ccnb1/Slc30a5	0.03629	0.05611	0.03629
9	2	116933833	Rasgrp1	61	16	91878246	Runx1	0.22697	0.0363	0.0363
184	3	129875310	Lef1/XP_619962.1	229	17	13681615	Chd1	0.0363	0.0539	0.0363
18	2	26392305	Notch1	23	2	26399238	Notch1	0.03635	0.2123	0.03635
78	2	28535978	Gfi1b	276	6	91554825	Nup210	0.03635	0.04765	0.03635
210	7	121233415	Spn	298	14	73875950	Elf1	0.03638	0.03725	0.03638
189	2	126434508	Trpm7/2010106G01Rik	251	3	106885105	A930002I21Rik	0.04123	0.03639	0.03639
123	15	62227770	Pvt1	298	14	73875950	Elf1	0.03642	0.04948	0.03642
128	4	134909173	Rpl11/Tceb3	329	9	72663874	ENSMUSESTG00000012933	0.04217	0.03643	0.03643
210	7	121233415	Spn	278	7	129965357	Ptpre	0.03643	0.04518	0.03643
136	10	79976192	Ptbp1/Fstl3	349	18	61102150	Tcof1	0.03895	0.03644	0.03644
154	3	93863455	Rorc	337	10	58403342	Ranbp2	0.03844	0.03646	0.03646
17	10	21169030	Myb	180	11	119656582	Raptor	0.03647	0.05007	0.03647
114	7	108034715	Rras2	225	17	31906085	Tap2	0.04861	0.03647	0.03647
208	11	107492702	Helz	350	4	132776419	Rps6ka1/Arid1a	0.03649	0.05073	0.03649
239	4	134014575	Clic4	248	2	27054648	Adamtsl2/C630035N08Rik	0.03649	0.04288	0.03649
101	14	23671685	Rai17	319	1	178291470	Hnrpu	0.04177	0.0365	0.0365
268	15	102461635	Sp1	283	18	35181340	Hspa9a	0.0365	0.04926	0.0365
86	11	116181017	Rnf157	312	19	3943224	Ptprcap	0.04778	0.03651	0.03651
213	18	5382400	Zhfx1a	299	9	44527737	Bcl9l/Blr1/Ddx	0.03651	0.04062	0.03651
103	11	49001330	Mgat1	300	6	135684475	Gpr19/Cdkn1b	0.04052	0.03655	0.03655
8	7	108014223	Rras2	72	16	92093055	Runx1	0.03662	0.06831	0.03662
142	8	125950773	Irf2bp2	317	8	122808893	Q60588_MOUSE (Gag)	0.04688	0.03667	0.03667
137	6	121363450	Bid	189	2	126434508	Trpm7/2010106G01Rik	0.0367	0.05164	0.0367
154	3	93863455	Rorc	347	9	63627616	Iqch	0.03671	0.06154	0.03671
216	13	97003613	Ccnb1/Slc30a5	239	4	134014575	Clic4	0.06362	0.03671	0.03671
2	5	106809292	Gfi1/Evi5	291	1	136103520	Camsap1l1/5730559C18Rik	0.08786	0.03674	0.03674
121	16	31329158	Tfrc/Tnk2	327	14	64600228	Ppp3cc	0.0423	0.03675	0.03675
192	12	109703636	Igh-6	210	7	121233415	Spn	0.0368	0.04787	0.0368
113	4	59385530	Rod1/XP_485387.1	234	11	100672055	Stat5a/Stat5b	0.05489	0.03687	0.03687
14	7	107994309	Rras2	273	5	112945996	Selpl	0.3153	0.03688	0.03688
165	10	80810962	Mknk2	322	19	28739119	C030046E11Rik (KIAA1432)	0.03696	0.04527	0.03696
210	7	121233415	Spn	320	17	13045905	Phf10	0.03696	0.05701	0.03696
15	17	27304305	Pim1	162	14	113352797	Cldn10	0.21581	0.03697	0.03697
66	9	32534211	Ets1/Fli1	243	3	129868786	Lef1/XP_619962.1	0.03698	0.03837	0.03698
147	12	110690546	ENSMUSG00000066294	271	8	83470638	mmu-mir-24-2	0.03703	0.04359	0.03703
74	18	5366067	Zhfx1a	274	8	105399658	Nfatc3	0.06745	0.03707	0.03707
132	17	25350282	Hmga1	234	11	100672055	Stat5a/Stat5b	0.03878	0.0371	0.0371
117	9	57756653	Csk	268	15	102461635	Sp1	0.03711	0.0473	0.03711
147	12	110690546	ENSMUSG00000066294	304	3	87886915	Mef2d	0.03712	0.03959	0.03712
137	6	121363450	Bid	251	3	106885105	A930002I21Rik	0.03715	0.0454	0.03715
6	15	62054400	Myc	7	X	47266298	mmu-mir-106a-363	0.05379	0.03718	0.03718
109	4	134970810	Rpl11/Tceb3	285	17	29916565	ENSMUSG00000002791	0.04722	0.03719	0.03719
204	17	42281048	Runx2	294	8	83462183	mmu-mir-24-2	0.05052	0.03728	0.03728
207	X	11480833	Ddx3x	291	1	136103520	Camsap1l1/5730559C18Rik	0.04637	0.03728	0.03728
141	5	122293759	Rhof	329	9	72663874	ENSMUSESTG00000012933	0.05905	0.03729	0.03729
6	15	62054400	Myc	96	11	115246952	Armc7/Atp5h	0.0373	0.07167	0.0373
102	4	46491560	Coro2a	259	7	135392395	Ifitm2	0.04651	0.03731	0.03731
252	17	12963970	Phf10/Tcte3	334	1	91009800	Ramp1	0.03731	0.04262	0.03731
245	7	123846355	Fgfr2	347	9	63627616	Iqch	0.03735	0.04902	0.03735
258	4	154562420	Ttll10 (4833412E22Rik)/mmu-mir-200b	266	9	109098681	Scotin	0.05647	0.03736	0.03736
114	7	108034715	Rras2	276	6	91554825	Nup210	0.03737	0.04725	0.03737
16	15	62184040	Myc	34	12	82415271	Jundm2	0.03738	0.20726	0.03738
207	X	11480833	Ddx3x	323	5	64834333	Rhoh	0.04945	0.03738	0.03738
95	4	132051628	Wasf2/Q6R5G1	259	7	135392395	Ifitm2	0.06595	0.03739	0.03739
240	7	95200420	Fcshd2	345	16	44994126	Cd96	0.0374	0.04214	0.0374
244	9	7246831	Mmp13	269	13	108814353	Il6st	0.0374	0.04575	0.0374
77	6	129920715	Clec12a	276	6	91554825	Nup210	0.03741	0.05808	0.03741
3	17	45049509	Ccnd3	10	12	12295320	Nmyc1	0.14731	0.03742	0.03742
216	13	97003613	Ccnb1/Slc30a5	279	16	95303838	Brwd1/Ets2	0.04805	0.03743	0.03743
113	4	59385530	Rod1/XP_485387.1	327	14	64600228	Ppp3cc	0.05177	0.03744	0.03744
15	17	27304305	Pim1	247	16	92304998	Runx1	0.21549	0.03747	0.03747
112	11	59354627	AA536749	286	10	81063977	Gadd45b	0.04812	0.03747	0.03747
150	9	110949501	Tmie/Lrrc2/Als2cl	337	10	58403342	Ranbp2	0.0497	0.03747	0.03747
208	11	107492702	Helz	334	1	91009800	Ramp1	0.0375	0.05637	0.0375
120	X	42953904	Elf4	263	11	48834212	Tgtp/Ifi47	0.0508	0.03753	0.03753
240	7	95200420	Fcshd2	298	14	73875950	Elf1	0.03941	0.03755	0.03755
16	15	62184040	Myc	138	12	82402911	Jundm2/Fos	0.03756	0.04653	0.03756
4	5	106799646	Gfi1/Evi5	201	11	86137402	Thrap1	0.07116	0.0376	0.0376
137	6	121363450	Bid	240	7	95200420	Fcshd2	0.0376	0.06486	0.0376
187	5	146292681	Flt3	188	9	44504481	Bcl9l/Blr1/Ddx	0.05539	0.03769	0.03769
188	9	44504481	Bcl9l/Blr1/Ddx	246	5	63420819	Klf3	0.0377	0.06446	0.0377
192	12	109703636	Igh-6	241	4	132717175	Arid1a	0.03771	0.05956	0.03771
98	14	69523070	Lcp1	237	11	100711937	Stat3/Sta5a/Stat5b	0.05615	0.03772	0.03772
91	2	26431488	Notch1	217	16	48645883	Cd47	0.03774	0.06592	0.03774
147	12	110690546	ENSMUSG00000066294	323	5	64834333	Rhoh	0.03774	0.04645	0.03774
86	11	116181017	Rnf157	315	7	98558146	Trim30	0.0484	0.03777	0.03777
147	12	110690546	ENSMUSG00000066294	269	13	108814353	Il6st	0.03777	0.05506	0.03777
149	16	94862928	Erg	239	4	134014575	Clic4	0.04026	0.03778	0.03778
114	7	108034715	Rras2	345	16	44994126	Cd96	0.03779	0.0534	0.03779
8	7	108014223	Rras2	262	6	147442380	Fgfr1op2/Itpr5	0.03782	0.26972	0.03782
208	11	107492702	Helz	227	9	44227341	Cbl	0.03783	0.0605	0.03783
137	6	121363450	Bid	173	16	91991878	Runx1	0.03784	0.08226	0.03784
93	4	62495820	AI597013/Whrn	259	7	135392395	Ifitm2	0.03998	0.03787	0.03787
180	11	119656582	Raptor	294	8	83462183	mmu-mir-24-2	0.04429	0.03787	0.03787
221	5	138773986	Mafk	276	6	91554825	Nup210	0.0486	0.03787	0.03787
118	17	33023910	Nfkbil1	225	17	31906085	Tap2	0.06484	0.03788	0.03788
111	11	98315122	Aiolos (Zfpn1a3)	199	2	45043383	Zfhx1b	0.03789	0.0442	0.03789
4	5	106799646	Gfi1/Evi5	267	7	67493150	Chd2	0.03793	0.13344	0.03793
185	8	126134843	Irf2bp2	239	4	134014575	Clic4	0.03819	0.03797	0.03797
147	12	110690546	ENSMUSG00000066294	311	18	80826979	Nfatc1	0.03799	0.04349	0.03799
107	15	62471615	Pvt1	281	11	52097290	Tcf7	0.04216	0.038	0.038
19	5	139595946	Lfng	101	14	23671685	Rai17	0.04498	0.03804	0.03804
180	11	119656582	Raptor	268	15	102461635	Sp1	0.04599	0.03806	0.03806
334	1	91009800	Ramp1	350	4	132776419	Rps6ka1/Arid1a	0.04214	0.03808	0.03808
132	17	25350282	Hmga1	317	8	122808893	Q60588_MOUSE (Gag)	0.04016	0.03813	0.03813
14	7	107994309	Rras2	94	12	108154026	Akt1	0.09472	0.03815	0.03815
162	14	113352797	Cldn10	294	8	83462183	mmu-mir-24-2	0.0399	0.03818	0.03818
173	16	91991878	Runx1	251	3	106885105	A930002I21Rik	0.06884	0.03822	0.03822
244	9	7246831	Mmp13	276	6	91554825	Nup210	0.03822	0.03932	0.03822
117	9	57756653	Csk	344	13	51112148	Syk	0.03825	0.06741	0.03825
18	2	26392305	Notch1	73	1	191255990	Dtl	0.03832	0.06756	0.03832
154	3	93863455	Rorc	252	17	12963970	Phf10/Tcte3	0.03837	0.05667	0.03837
74	18	5366067	Zhfx1a	256	14	73622525	Elf1	0.06642	0.03844	0.03844
139	11	100645572	Stat5a/Stat5b	187	5	146292681	Flt3	0.03845	0.07213	0.03845
265	3	102814260	Ptpn22/Trim33	293	5	136691016	Hrbl/6430598A04Rik	0.04884	0.03851	0.03851
111	11	98315122	Aiolos (Zfpn1a3)	190	2	165412218	Prkcbp1/Sulf2	0.03853	0.06607	0.03853
139	11	100645572	Stat5a/Stat5b	236	2	167314458	Cebpb/Ptpn1	0.03856	0.04978	0.03856
149	16	94862928	Erg	192	12	109703636	Igh-6	0.04115	0.03861	0.03861
192	12	109703636	Igh-6	230	11	57827167	Cnot8	0.03865	0.04223	0.03865
240	7	95200420	Fcshd2	350	4	132776419	Rps6ka1/Arid1a	0.03865	0.052	0.03865
164	11	100231496	Fkbp10/Jup	188	9	44504481	Bcl9l/Blr1/Ddx	0.04047	0.03867	0.03867
156	5	135184861	Tmem142b (A730041O15Rik)	264	6	8460270	Glcci1	0.03871	0.06183	0.03871
221	5	138773986	Mafk	294	8	83462183	mmu-mir-24-2	0.04862	0.03871	0.03871
201	11	86137402	Thrap1	231	6	31166415	mmu-mir-29a	0.05742	0.03872	0.03872
87	2	13999812	Ptpla/Stam	318	X	128110276	Btk	0.08073	0.03875	0.03875
131	5	32170505	Fgfr3	317	8	122808893	Q60588_MOUSE (Gag)	0.04476	0.03876	0.03876
97	10	21116775	Myb/Ahi-1	299	9	44527737	Bcl9l/Blr1/Ddx	0.03882	0.06384	0.03882
171	7	119680350	Il21r/Nsmce1	188	9	44504481	Bcl9l/Blr1/Ddx	0.04539	0.03884	0.03884
83	2	31995813	Ppapdc3 (D830019K17Rik)/ Nup214	315	7	98558146	Trim30	0.04884	0.03885	0.03885
29	10	21157332	Myb	55	11	11619709	Ikaros (Zfpn1a1)	0.03886	0.3385	0.03886
123	15	62227770	Pvt1	341	17	48004290	Plcl2	0.03886	0.04866	0.03886
228	11	67927207	Pik3r5/Ntn1	341	17	48004290	Plcl2	0.03915	0.0389	0.0389
227	9	44227341	Cbl	350	4	132776419	Rps6ka1/Arid1a	0.04538	0.03905	0.03905
130	1	138025301	Ptprc	346	1	156943555	Angptl1/Ralgps2	0.04919	0.03908	0.03908
4	5	106799646	Gfi1/Evi5	332	2	172632923	Pck1	0.03912	0.10087	0.03912
162	14	113352797	Cldn10	231	6	31166415	mmu-mir-29a	0.05153	0.03915	0.03915
188	9	44504481	Bcl9l/Blr1/Ddx	207	X	11480833	Ddx3x	0.03921	0.06618	0.03921
247	16	92304998	Runx1	301	7	134605565	E430002D04Rik	0.03921	0.04031	0.03921
325	11	22705307	Cct4	330	11	106580829	Pecam1	0.03924	0.03974	0.03924
50	16	92357639	Runx1	333	15	63669015	Pvt1	0.06923	0.03926	0.03926
146	9	44483622	Bcl9l/Blr1/Ddx	205	8	110892868	Znrf1	0.06886	0.03926	0.03926
229	17	13681615	Chd1	332	2	172632923	Pck1	0.03926	0.0411	0.03926
167	11	79249772	Nf1	249	10	60125767	Psap	0.04677	0.03931	0.03931
228	11	67927207	Pik3r5/Ntn1	345	16	44994126	Cd96	0.03933	0.04278	0.03933
216	13	97003613	Ccnb1/Slc30a5	323	5	64834333	Rhoh	0.04891	0.03936	0.03936
135	11	98768647	Rara	287	2	91338518	F2/Arhgap1	0.0394	0.04184	0.0394
229	17	13681615	Chd1	299	9	44527737	Bcl9l/Blr1/Ddx	0.03941	0.0408	0.03941
122	5	147875393	1810059H22Rik/Katnal1	155	5	106843361	Gfi1/Evi5	0.07863	0.03949	0.03949
174	1	133102245	Plekha6	301	7	134605565	E430002D04Rik	0.04165	0.0395	0.0395
156	5	135184861	Tmem142b (A730041O15Rik)	330	11	106580829	Pecam1	0.03952	0.064	0.03952
223	15	95825210	Tmem16f/Dbx2	301	7	134605565	E430002D04Rik	0.04153	0.03952	0.03952
194	8	83990183	Lyl1/Nfix	348	1	180319850	Itpkb	0.03955	0.04473	0.03955
82	11	98991552	Ccr7	179	2	165341143	Prkcbp1/Sulf2	0.0396	0.05244	0.0396
192	12	109703636	Igh-6	206	7	67510729	Chd2	0.03963	0.04454	0.03963
196	10	80827542	Mknk2	284	12	83707546	2310044G17Rik	0.03965	0.04329	0.03965
135	11	98768647	Rara	309	5	136641306	Hrbl	0.03969	0.04126	0.03969
90	6	127826260	Ccnd2	342	2	25973586	Ubadc1/Btbd14a	0.04311	0.03971	0.03971
242	2	6625693	Cugbp2	249	10	60125767	Psap	0.07053	0.03972	0.03972
119	17	53929687	Uhrf1	248	2	27054648	Adamtsl2/C630035N08Rik	0.03973	0.05391	0.03973
207	X	11480833	Ddx3x	301	7	134605565	E430002D04Rik	0.04735	0.03976	0.03976
127	16	54844807	Lrriq2	235	16	4230018	Tcfap4	0.05484	0.03991	0.03991
181	18	4338446	Map3k8 (Tpl-2)	185	8	126134843	Irf2bp2	0.04101	0.03995	0.03995
150	9	110949501	Tmie/Lrrc2/Als2cl	235	16	4230018	Tcfap4	0.0651	0.03998	0.03998
135	11	98768647	Rara	339	1	152788423	Nmnat2	0.04003	0.04486	0.04003
127	16	54844807	Lrriq2	197	9	123787071	Ccr9/Lztfl1	0.05434	0.04004	0.04004
246	5	63420819	Klf3	288	16	90604228	Ifnar1	0.06743	0.04011	0.04011
107	15	62471615	Pvt1	345	16	44994126	Cd96	0.04012	0.05231	0.04012
244	9	7246831	Mmp13	249	10	60125767	Psap	0.05168	0.04015	0.04015
222	18	50245315	Tnfaip8	332	2	172632923	Pck1	0.05001	0.04019	0.04019
224	7	121331763	Itgal	264	6	8460270	Glcci1	0.04021	0.04962	0.04021
119	17	53929687	Uhrf1	249	10	60125767	Psap	0.04024	0.04885	0.04024
132	17	25350282	Hmga1	287	2	91338518	F2/Arhgap1	0.04025	0.04114	0.04025
202	5	148367216	4930588N13Rik	302	6	52785433	Tax1bp1/Jazf1(AI591476)	0.05161	0.04027	0.04027
224	7	121331763	Itgal	344	13	51112148	Syk	0.04027	0.05219	0.04027
92	2	26441408	Notch1	235	16	4230018	Tcfap4	0.04516	0.04028	0.04028
169	X	98219126	Cnbp2	313	1	106758934	Fvt1/Vps4b	0.04501	0.04031	0.04031
198	9	114407761	Glb1	236	2	167314458	Cebpb/Ptpn1	0.04032	0.04114	0.04032
216	13	97003613	Ccnb1/Slc30a5	291	1	136103520	Camsap1l1/5730559C18Rik	0.0478	0.04037	0.04037
188	9	44504481	Bcl9l/Blr1/Ddx	288	16	90604228	Ifnar1	0.04041	0.04199	0.04041
128	4	134909173	Rpl11/Tceb3	279	16	95303838	Brwd1/Ets2	0.04043	0.04649	0.04043
176	2	26504931	Notch1	178	13	50517312	Sema4d	0.04049	0.04515	0.04049
143	10	62472598	Prg1	227	9	44227341	Cbl	0.04056	0.07217	0.04056
164	11	100231496	Fkbp10/Jup	201	11	86137402	Thrap1	0.04058	0.05653	0.04058
231	6	31166415	mmu-mir-29a	288	16	90604228	Ifnar1	0.04058	0.04095	0.04058
163	14	116581090	Ebi2/ Phghdl1	301	7	134605565	E430002D04Rik	0.04339	0.04062	0.04062
173	16	91991878	Runx1	345	16	44994126	Cd96	0.05206	0.04066	0.04066
143	10	62472598	Prg1	313	1	106758934	Fvt1/Vps4b	0.04067	0.05002	0.04067
190	2	165412218	Prkcbp1/Sulf2	332	2	172632923	Pck1	0.05126	0.04067	0.04067
215	11	79340407	Rab11fip4	332	2	172632923	Pck1	0.042	0.04072	0.04072
204	17	42281048	Runx2	249	10	60125767	Psap	0.06817	0.04074	0.04074
135	11	98768647	Rara	343	X	6122208	Pim2	0.04075	0.04354	0.04075
162	14	113352797	Cldn10	352	11	110284792	Map2k6	0.04076	0.04676	0.04076
171	7	119680350	Il21r/Nsmce1	288	16	90604228	Ifnar1	0.04674	0.04077	0.04077
206	7	67510729	Chd2	210	7	121233415	Spn	0.04078	0.04836	0.04078
6	15	62054400	Myc	349	18	61102150	Tcof1	0.0517	0.04079	0.04079
101	14	23671685	Rai17	282	7	119651225	Nsmce1	0.04079	0.0518	0.04079
149	16	94862928	Erg	163	14	116581090	Ebi2/ Phghdl1	0.04082	0.06088	0.04082
99	2	166824778	B4galt5	342	2	25973586	Ubadc1/Btbd14a	0.06531	0.04084	0.04084
142	8	125950773	Irf2bp2	287	2	91338518	F2/Arhgap1	0.04706	0.04085	0.04085
83	2	31995813	Ppapdc3 (D830019K17Rik)/ Nup214	307	3	114453185	Edg1	0.04817	0.04088	0.04088
143	10	62472598	Prg1	275	15	78646270	Rac2	0.05143	0.04091	0.04091
82	11	98991552	Ccr7	268	15	102461635	Sp1	0.04092	0.05664	0.04092
189	2	126434508	Trpm7/2010106G01Rik	224	7	121331763	Itgal	0.04103	0.05504	0.04103
124	11	54874829	D11Ertd461e	275	15	78646270	Rac2	0.04104	0.04299	0.04104
159	2	156342398	Sla2	320	17	13045905	Phf10	0.04104	0.07207	0.04104
176	2	26504931	Notch1	209	6	72720830	Vamp5	0.04107	0.0433	0.04107
218	15	62364005	Pvt1	249	10	60125767	Psap	0.0629	0.04112	0.04112
236	2	167314458	Cebpb/Ptpn1	242	2	6625693	Cugbp2	0.04113	0.07073	0.04113
80	5	106722131	Gfi1/Evi5	289	9	45000699	Cd3e/Cd3d	0.05911	0.04117	0.04117
186	3	9882665	Pag1	199	2	45043383	Zfhx1b	0.04117	0.04367	0.04117
91	2	26431488	Notch1	197	9	123787071	Ccr9/Lztfl1	0.0412	0.04861	0.0412
204	17	42281048	Runx2	299	9	44527737	Bcl9l/Blr1/Ddx	0.05159	0.0412	0.0412
98	14	69523070	Lcp1	302	6	52785433	Tax1bp1/Jazf1(AI591476)	0.04121	0.06044	0.04121
17	10	21169030	Myb	194	8	83990183	Lyl1/Nfix	0.292	0.04124	0.04124
214	13	61802088	Ccrk/Ctsl	245	7	123846355	Fgfr2	0.04124	0.04643	0.04124
123	15	62227770	Pvt1	235	16	4230018	Tcfap4	0.0511	0.04127	0.04127
32	10	21184704	Myb	56	3	29517035	Evi1/Mds1	0.04128	0.29524	0.04128
149	16	94862928	Erg	223	15	95825210	Tmem16f/Dbx2	0.04129	0.05753	0.04129
62	4	135060437	E2F2	286	10	81063977	Gadd45b	0.05441	0.04131	0.04131
7	X	47266298	mmu-mir-106a-363	264	6	8460270	Glcci1	0.04135	0.09574	0.04135
103	11	49001330	Mgat1	345	16	44994126	Cd96	0.04138	0.06389	0.04138
201	11	86137402	Thrap1	348	1	180319850	Itpkb	0.04138	0.04349	0.04138
218	15	62364005	Pvt1	299	9	44527737	Bcl9l/Blr1/Ddx	0.04544	0.0414	0.0414
72	16	92093055	Runx1	326	1	86248040	Ptma	0.07044	0.04142	0.04142
181	18	4338446	Map3k8 (Tpl-2)	190	2	165412218	Prkcbp1/Sulf2	0.04142	0.06696	0.04142
176	2	26504931	Notch1	213	18	5382400	Zhfx1a	0.04144	0.04909	0.04144
11	11	68155749	Pik3r5/Ntn1	226	14	109590960	mmu-mir-17	0.04357	0.04146	0.04146
103	11	49001330	Mgat1	321	16	29198979	Q5XF89_Mouse	0.04147	0.05179	0.04147
149	16	94862928	Erg	207	X	11480833	Ddx3x	0.04147	0.06525	0.04147
7	X	47266298	mmu-mir-106a-363	301	7	134605565	E430002D04Rik	0.04148	0.06497	0.04148
210	7	121233415	Spn	230	11	57827167	Cnot8	0.04805	0.04149	0.04149
122	5	147875393	1810059H22Rik/Katnal1	197	9	123787071	Ccr9/Lztfl1	0.06188	0.04152	0.04152
174	1	133102245	Plekha6	175	5	138375838	3110082I17Rik (Gpr146)/mmu-mir-339	0.05747	0.04153	0.04153
203	11	77244447	Git1	325	11	22705307	Cct4	0.04153	0.05401	0.04153
120	X	42953904	Elf4	335	12	7591030	Hs1bp3	0.05049	0.04158	0.04158
132	17	25350282	Hmga1	160	3	85849970	Sh3d19	0.05268	0.04159	0.04159
93	4	62495820	AI597013/Whrn	329	9	72663874	ENSMUSESTG00000012933	0.04161	0.04341	0.04161
68	16	91967383	Runx1	285	17	29916565	ENSMUSG00000002791	0.05856	0.04163	0.04163
6	15	62054400	Myc	14	7	107994309	Rras2	0.06132	0.04164	0.04164
90	6	127826260	Ccnd2	253	15	80624025	Grap2	0.04165	0.05064	0.04165
203	11	77244447	Git1	334	1	91009800	Ramp1	0.04172	0.05421	0.04172
215	11	79340407	Rab11fip4	278	7	129965357	Ptpre	0.04172	0.04472	0.04172
119	17	53929687	Uhrf1	216	13	97003613	Ccnb1/Slc30a5	0.04177	0.07789	0.04177
124	11	54874829	D11Ertd461e	176	2	26504931	Notch1	0.04179	0.05157	0.04179
153	2	30525498	Cstad	247	16	92304998	Runx1	0.04179	0.06716	0.04179
175	5	138375838	3110082I17Rik (Gpr146)/mmu-mir-339	210	7	121233415	Spn	0.04179	0.0489	0.04179
187	5	146292681	Flt3	288	16	90604228	Ifnar1	0.05863	0.04182	0.04182
212	4	128799665	Khdrbs1/Ptp4a2	215	11	79340407	Rab11fip4	0.04186	0.05471	0.04186
7	X	47266298	mmu-mir-106a-363	303	11	106495368	Pecam1	0.04188	0.29237	0.04188
174	1	133102245	Plekha6	316	2	75521626	Agps	0.04194	0.04402	0.04194
174	1	133102245	Plekha6	325	11	22705307	Cct4	0.04201	0.05283	0.04201
122	5	147875393	1810059H22Rik/Katnal1	184	3	129875310	Lef1/XP_619962.1	0.06418	0.04205	0.04205
149	16	94862928	Erg	185	8	126134843	Irf2bp2	0.04224	0.04207	0.04207
20	11	74739152	Smg6(Est1a)	75	14	109600536	mmu-mir-17	0.04212	0.04279	0.04212
176	2	26504931	Notch1	186	3	9882665	Pag1	0.04216	0.04261	0.04216
198	9	114407761	Glb1	242	2	6625693	Cugbp2	0.04224	0.07253	0.04224
203	11	77244447	Git1	330	11	106580829	Pecam1	0.04224	0.05184	0.04224
198	9	114407761	Glb1	240	7	95200420	Fcshd2	0.04227	0.04942	0.04227
203	11	77244447	Git1	352	11	110284792	Map2k6	0.04231	0.04676	0.04231
163	14	116581090	Ebi2/ Phghdl1	299	9	44527737	Bcl9l/Blr1/Ddx	0.04374	0.04232	0.04232
208	11	107492702	Helz	232	17	44280025	NP_035325.1	0.04868	0.04237	0.04237
7	X	47266298	mmu-mir-106a-363	339	1	152788423	Nmnat2	0.04241	0.0551	0.04241
173	16	91991878	Runx1	189	2	126434508	Trpm7/2010106G01Rik	0.06853	0.04247	0.04247
143	10	62472598	Prg1	266	9	109098681	Scotin	0.04249	0.04694	0.04249
17	10	21169030	Myb	35	11	11587738	Ikaros (Zfpn1a1)	0.32219	0.04251	0.04251
22	7	108025355	Rras2	53	X	6186799	Eras/Gata1	0.23214	0.04251	0.04251
124	11	54874829	D11Ertd461e	168	3	88367335	Arhgef2	0.04253	0.0571	0.04253
173	16	91991878	Runx1	284	12	83707546	2310044G17Rik	0.06958	0.04256	0.04256
113	4	59385530	Rod1/XP_485387.1	172	11	117139912	Sept9	0.06924	0.04257	0.04257
181	18	4338446	Map3k8 (Tpl-2)	194	8	83990183	Lyl1/Nfix	0.04258	0.05496	0.04258
171	7	119680350	Il21r/Nsmce1	206	7	67510729	Chd2	0.04584	0.04263	0.04263
168	3	88367335	Arhgef2	176	2	26504931	Notch1	0.04412	0.04265	0.04265
64	3	29415230	Evi1	260	15	74956690	Ly6e	0.06184	0.04269	0.04269
103	11	49001330	Mgat1	278	7	129965357	Ptpre	0.04273	0.06717	0.04273
157	6	125557535	MLF2_MOUSE/Cd4	320	17	13045905	Phf10	0.04274	0.07079	0.04274
177	X	18857070	Rbm10	199	2	45043383	Zfhx1b	0.05699	0.04274	0.04274
201	11	86137402	Thrap1	332	2	172632923	Pck1	0.04474	0.04275	0.04275
232	17	44280025	NP_035325.1	246	5	63420819	Klf3	0.04275	0.0641	0.04275
102	4	46491560	Coro2a	327	14	64600228	Ppp3cc	0.04506	0.04277	0.04277
206	7	67510729	Chd2	230	11	57827167	Cnot8	0.04277	0.04281	0.04277
207	X	11480833	Ddx3x	288	16	90604228	Ifnar1	0.06585	0.04282	0.04282
241	4	132717175	Arid1a	345	16	44994126	Cd96	0.04516	0.04284	0.04284
175	5	138375838	3110082I17Rik (Gpr146)/mmu-mir-339	209	6	72720830	Vamp5	0.04285	0.04387	0.04285
119	17	53929687	Uhrf1	239	4	134014575	Clic4	0.04286	0.04554	0.04286
177	X	18857070	Rbm10	344	13	51112148	Syk	0.04287	0.05386	0.04287
108	12	102592134	CIS without clear target gene	344	13	51112148	Syk	0.04288	0.07723	0.04288
7	X	47266298	mmu-mir-106a-363	325	11	22705307	Cct4	0.0429	0.10887	0.0429
227	9	44227341	Cbl	334	1	91009800	Ramp1	0.04596	0.0429	0.0429
70	5	135638736	Mylc2pl	195	17	81979630	Haao/Plekhh2/Zfp3612/Thada	0.06576	0.04297	0.04297
162	14	113352797	Cldn10	175	5	138375838	3110082I17Rik (Gpr146)/mmu-mir-339	0.05208	0.04298	0.04298
12	5	106820960	Gfi1/Evi5	252	17	12963970	Phf10/Tcte3	0.19677	0.04301	0.04301
90	6	127826260	Ccnd2	343	X	6122208	Pim2	0.04301	0.05057	0.04301
219	17	49416069	Satb1	224	7	121331763	Itgal	0.04301	0.05378	0.04301
212	4	128799665	Khdrbs1/Ptp4a2	244	9	7246831	Mmp13	0.04307	0.04926	0.04307
159	2	156342398	Sla2	266	9	109098681	Scotin	0.04309	0.04578	0.04309
142	8	125950773	Irf2bp2	296	11	98562447	Thrap4	0.0431	0.04447	0.0431
68	16	91967383	Runx1	259	7	135392395	Ifitm2	0.05747	0.04315	0.04315
121	16	31329158	Tfrc/Tnk2	320	17	13045905	Phf10	0.04315	0.07205	0.04315
150	9	110949501	Tmie/Lrrc2/Als2cl	253	15	80624025	Grap2	0.0494	0.04317	0.04317
163	14	116581090	Ebi2/ Phghdl1	232	17	44280025	NP_035325.1	0.0608	0.04319	0.04319
169	X	98219126	Cnbp2	252	17	12963970	Phf10/Tcte3	0.04323	0.04848	0.04323
201	11	86137402	Thrap1	344	13	51112148	Syk	0.04323	0.0545	0.04323
174	1	133102245	Plekha6	352	11	110284792	Map2k6	0.0433	0.04437	0.0433
167	11	79249772	Nf1	248	2	27054648	Adamtsl2/C630035N08Rik	0.04332	0.04392	0.04332
178	13	50517312	Sema4d	232	17	44280025	NP_035325.1	0.04592	0.04332	0.04332
121	16	31329158	Tfrc/Tnk2	266	9	109098681	Scotin	0.04338	0.04627	0.04338
11	11	68155749	Pik3r5/Ntn1	177	X	18857070	Rbm10	0.04342	0.38866	0.04342
90	6	127826260	Ccnd2	267	7	67493150	Chd2	0.04347	0.07118	0.04347
131	5	32170505	Fgfr3	267	7	67493150	Chd2	0.04353	0.0621	0.04353
89	11	87480142	mmu-mir-142	217	16	48645883	Cd47	0.04356	0.06704	0.04356
130	1	138025301	Ptprc	296	11	98562447	Thrap4	0.04878	0.04357	0.04357
141	5	122293759	Rhof	311	18	80826979	Nfatc1	0.05999	0.04359	0.04359
23	2	26399238	Notch1	55	11	11619709	Ikaros (Zfpn1a1)	0.04361	0.07483	0.04361
140	11	11633022	Ikaros (Zfpn1a1)	236	2	167314458	Cebpb/Ptpn1	0.04364	0.05383	0.04364
81	11	82818227	Slfn1/Nle1	337	10	58403342	Ranbp2	0.06446	0.04369	0.04369
3	17	45049509	Ccnd3	12	5	106820960	Gfi1/Evi5	0.0437	0.10545	0.0437
190	2	165412218	Prkcbp1/Sulf2	348	1	180319850	Itpkb	0.04993	0.04373	0.04373
20	11	74739152	Smg6(Est1a)	69	2	116855687	Rasgrp1	0.04374	0.27711	0.04374
230	11	57827167	Cnot8	258	4	154562420	Ttll10 (4833412E22Rik)/mmu-mir-200b	0.04374	0.07447	0.04374
216	13	97003613	Ccnb1/Slc30a5	248	2	27054648	Adamtsl2/C630035N08Rik	0.06233	0.04382	0.04382
126	10	21021827	Myb/Ahi-1	215	11	79340407	Rab11fip4	0.04388	0.06827	0.04388
16	15	62184040	Myc	28	4	148194602	Pik3cd	0.22897	0.0439	0.0439
126	10	21021827	Myb/Ahi-1	239	4	134014575	Clic4	0.04401	0.04674	0.04401
22	7	108025355	Rras2	36	18	5352250	Zhfx1a	0.04411	0.10348	0.04411
106	11	115723237	Recql5	170	11	52069522	Tcf7	0.06522	0.04412	0.04412
241	4	132717175	Arid1a	284	12	83707546	2310044G17Rik	0.06019	0.0442	0.0442
102	4	46491560	Coro2a	336	11	22658487	Cct4	0.04427	0.05761	0.04427
257	2	30557233	Cstad	352	11	110284792	Map2k6	0.05109	0.0443	0.0443
144	5	123654851	6330548G22Rik/Sbno1	178	13	50517312	Sema4d	0.04433	0.05549	0.04433
157	6	125557535	MLF2_MOUSE/Cd4	266	9	109098681	Scotin	0.04434	0.04493	0.04434
108	12	102592134	CIS without clear target gene	279	16	95303838	Brwd1/Ets2	0.04437	0.05563	0.04437
230	11	57827167	Cnot8	241	4	132717175	Arid1a	0.04437	0.06117	0.04437
109	4	134970810	Rpl11/Tceb3	262	6	147442380	Fgfr1op2/Itpr5	0.04863	0.0444	0.0444
209	6	72720830	Vamp5	210	7	121233415	Spn	0.0444	0.04924	0.0444
122	5	147875393	1810059H22Rik/Katnal1	271	8	83470638	mmu-mir-24-2	0.04686	0.04441	0.04441
167	11	79249772	Nf1	244	9	7246831	Mmp13	0.04441	0.04772	0.04441
241	4	132717175	Arid1a	278	7	129965357	Ptpre	0.04443	0.04498	0.04443
19	5	139595946	Lfng	100	12	103398594	Bcl11b	0.04445	0.04642	0.04445
127	16	54844807	Lrriq2	255	11	114981337	Rab37	0.05582	0.04448	0.04448
23	2	26399238	Notch1	50	16	92357639	Runx1	0.04453	0.05057	0.04453
74	18	5366067	Zhfx1a	270	8	122095063	Cbfa2t3h	0.04454	0.04578	0.04454
146	9	44483622	Bcl9l/Blr1/Ddx	322	19	28739119	C030046E11Rik (KIAA1432)	0.0488	0.04454	0.04454
222	18	50245315	Tnfaip8	352	11	110284792	Map2k6	0.04886	0.04457	0.04457
141	5	122293759	Rhof	268	15	102461635	Sp1	0.06132	0.04462	0.04462
183	14	73631912	Elf1	217	16	48645883	Cd47	0.04506	0.04462	0.04462
187	5	146292681	Flt3	248	2	27054648	Adamtsl2/C630035N08Rik	0.05638	0.04463	0.04463
218	15	62364005	Pvt1	269	13	108814353	Il6st	0.0466	0.04463	0.04463
145	15	82079255	Xrcc6	219	17	49416069	Satb1	0.04466	0.05301	0.04466
108	12	102592134	CIS without clear target gene	332	2	172632923	Pck1	0.04468	0.06264	0.04468
133	15	62107561	Myc	255	11	114981337	Rab37	0.05288	0.0447	0.0447
112	11	59354627	AA536749	287	2	91338518	F2/Arhgap1	0.04477	0.04995	0.04477
142	8	125950773	Irf2bp2	272	12	108904576	Igh-6	0.04477	0.04873	0.04477
2	5	106809292	Gfi1/Evi5	130	1	138025301	Ptprc	0.04478	0.13738	0.04478
140	11	11633022	Ikaros (Zfpn1a1)	217	16	48645883	Cd47	0.04479	0.0553	0.04479
180	11	119656582	Raptor	344	13	51112148	Syk	0.04482	0.05422	0.04482
209	6	72720830	Vamp5	242	2	6625693	Cugbp2	0.04487	0.07186	0.04487
203	11	77244447	Git1	217	16	48645883	Cd47	0.05569	0.0449	0.0449
242	2	6625693	Cugbp2	269	13	108814353	Il6st	0.05531	0.0449	0.0449
158	4	117417860	Mpl/Tie1	186	3	9882665	Pag1	0.04491	0.05334	0.04491
12	5	106820960	Gfi1/Evi5	141	5	122293759	Rhof	0.04492	0.11201	0.04492
86	11	116181017	Rnf157	237	11	100711937	Stat3/Sta5a/Stat5b	0.06269	0.04493	0.04493
183	14	73631912	Elf1	233	8	10296945	3930402G23Rik	0.04494	0.04644	0.04494
158	4	117417860	Mpl/Tie1	214	13	61802088	Ccrk/Ctsl	0.04499	0.04905	0.04499
171	7	119680350	Il21r/Nsmce1	246	5	63420819	Klf3	0.04499	0.06464	0.04499
206	7	67510729	Chd2	241	4	132717175	Arid1a	0.04503	0.06035	0.04503
138	12	82402911	Jundm2/Fos	188	9	44504481	Bcl9l/Blr1/Ddx	0.05876	0.04504	0.04504
92	2	26441408	Notch1	223	15	95825210	Tmem16f/Dbx2	0.04508	0.07119	0.04508
168	3	88367335	Arhgef2	178	13	50517312	Sema4d	0.04511	0.04618	0.04511
115	15	62203106	Pvt1	233	8	10296945	3930402G23Rik	0.04514	0.05447	0.04514
167	11	79249772	Nf1	187	5	146292681	Flt3	0.04516	0.05788	0.04516
102	4	46491560	Coro2a	276	6	91554825	Nup210	0.04518	0.05752	0.04518
167	11	79249772	Nf1	218	15	62364005	Pvt1	0.04523	0.06185	0.04523
101	14	23671685	Rai17	155	5	106843361	Gfi1/Evi5	0.06727	0.04527	0.04527
168	3	88367335	Arhgef2	265	3	102814260	Ptpn22/Trim33	0.04534	0.06402	0.04534
167	11	79249772	Nf1	242	2	6625693	Cugbp2	0.04538	0.07133	0.04538
94	12	108154026	Akt1	281	11	52097290	Tcf7	0.06874	0.04543	0.04543
78	2	28535978	Gfi1b	244	9	7246831	Mmp13	0.04544	0.06093	0.04544
92	2	26441408	Notch1	194	8	83990183	Lyl1/Nfix	0.04545	0.06602	0.04545
64	3	29415230	Evi1	308	7	40917409	Hps5/Tsg101	0.06099	0.04546	0.04546
83	2	31995813	Ppapdc3 (D830019K17Rik)/ Nup214	254	5	110555756	C130026L21Rik	0.04748	0.04549	0.04549
84	4	133079905	Ubxd5 (Socius)	193	10	93096177	Pctk2	0.06633	0.04549	0.04549
92	2	26441408	Notch1	210	7	121233415	Spn	0.04549	0.06203	0.04549
145	15	82079255	Xrcc6	163	14	116581090	Ebi2/ Phghdl1	0.04549	0.07164	0.04549
150	9	110949501	Tmie/Lrrc2/Als2cl	220	7	73843080	5430400N05Rik	0.0643	0.04555	0.04555
89	11	87480142	mmu-mir-142	162	14	113352797	Cldn10	0.04558	0.07804	0.04558
112	11	59354627	AA536749	293	5	136691016	Hrbl/6430598A04Rik	0.04558	0.05532	0.04558
145	15	82079255	Xrcc6	244	9	7246831	Mmp13	0.04562	0.06155	0.04562
171	7	119680350	Il21r/Nsmce1	207	X	11480833	Ddx3x	0.04569	0.06459	0.04569
125	16	28772153	Hes1	179	2	165341143	Prkcbp1/Sulf2	0.05867	0.0457	0.0457
167	11	79249772	Nf1	204	17	42281048	Runx2	0.0457	0.06667	0.0457
14	7	107994309	Rras2	26	15	62194245	Pvt1	0.05042	0.04573	0.04573
144	5	123654851	6330548G22Rik/Sbno1	265	3	102814260	Ptpn22/Trim33	0.04576	0.08155	0.04576
112	11	59354627	AA536749	327	14	64600228	Ppp3cc	0.04725	0.04577	0.04577
72	16	92093055	Runx1	318	X	128110276	Btk	0.07268	0.04578	0.04578
102	4	46491560	Coro2a	282	7	119651225	Nsmce1	0.04581	0.05117	0.04581
89	11	87480142	mmu-mir-142	231	6	31166415	mmu-mir-29a	0.04592	0.06045	0.04592
169	X	98219126	Cnbp2	330	11	106580829	Pecam1	0.04593	0.05454	0.04593
92	2	26441408	Notch1	196	10	80827542	Mknk2	0.04596	0.04983	0.04596
242	2	6625693	Cugbp2	352	11	110284792	Map2k6	0.05442	0.04596	0.04596
89	11	87480142	mmu-mir-142	247	16	92304998	Runx1	0.04599	0.07811	0.04599
204	17	42281048	Runx2	269	13	108814353	Il6st	0.05293	0.04599	0.04599
59	16	92020388	Runx1	326	1	86248040	Ptma	0.0692	0.046	0.046
109	4	134970810	Rpl11/Tceb3	313	1	106758934	Fvt1/Vps4b	0.046	0.05765	0.046
92	2	26441408	Notch1	284	12	83707546	2310044G17Rik	0.04601	0.05595	0.04601
125	16	28772153	Hes1	322	19	28739119	C030046E11Rik (KIAA1432)	0.05752	0.04604	0.04604
207	X	11480833	Ddx3x	245	7	123846355	Fgfr2	0.06475	0.04605	0.04605
141	5	122293759	Rhof	298	14	73875950	Elf1	0.06	0.04606	0.04606
112	11	59354627	AA536749	235	16	4230018	Tcfap4	0.06102	0.04607	0.04607
84	4	133079905	Ubxd5 (Socius)	205	8	110892868	Znrf1	0.06478	0.04609	0.04609
11	11	68155749	Pik3r5/Ntn1	299	9	44527737	Bcl9l/Blr1/Ddx	0.24636	0.04616	0.04616
146	9	44483622	Bcl9l/Blr1/Ddx	188	9	44504481	Bcl9l/Blr1/Ddx	0.0684	0.04623	0.04623
148	2	32571624	Ak1/Eng	266	9	109098681	Scotin	0.04838	0.04625	0.04625
135	11	98768647	Rara	239	4	134014575	Clic4	0.05427	0.0463	0.0463
190	2	165412218	Prkcbp1/Sulf2	252	17	12963970	Phf10/Tcte3	0.05083	0.04631	0.04631
66	9	32534211	Ets1/Fli1	196	10	80827542	Mknk2	0.04634	0.04977	0.04634
85	1	163989200	Sell/Selp	282	7	119651225	Nsmce1	0.04634	0.05281	0.04634
204	17	42281048	Runx2	352	11	110284792	Map2k6	0.05094	0.04635	0.04635
115	15	62203106	Pvt1	191	7	24188575	Nfkbib	0.04636	0.0565	0.04636
101	14	23671685	Rai17	197	9	123787071	Ccr9/Lztfl1	0.05466	0.04637	0.04637
102	4	46491560	Coro2a	311	18	80826979	Nfatc1	0.04637	0.0546	0.04637
81	11	82818227	Slfn1/Nle1	155	5	106843361	Gfi1/Evi5	0.10169	0.0464	0.0464
241	4	132717175	Arid1a	320	17	13045905	Phf10	0.04641	0.05833	0.04641
148	2	32571624	Ak1/Eng	334	1	91009800	Ramp1	0.04646	0.06956	0.04646
171	7	119680350	Il21r/Nsmce1	187	5	146292681	Flt3	0.04647	0.05604	0.04647
78	2	28535978	Gfi1b	207	X	11480833	Ddx3x	0.0465	0.07658	0.0465
81	11	82818227	Slfn1/Nle1	193	10	93096177	Pctk2	0.08151	0.04652	0.04652
168	3	88367335	Arhgef2	258	4	154562420	Ttll10 (4833412E22Rik)/mmu-mir-200b	0.04654	0.07226	0.04654
113	4	59385530	Rod1/XP_485387.1	268	15	102461635	Sp1	0.05355	0.04657	0.04657
85	1	163989200	Sell/Selp	193	10	93096177	Pctk2	0.06004	0.04658	0.04658
145	15	82079255	Xrcc6	232	17	44280025	NP_035325.1	0.04664	0.0521	0.04664
109	4	134970810	Rpl11/Tceb3	261	17	45564075	1700122O11Rik/Foxp4	0.04672	0.05462	0.04672
145	15	82079255	Xrcc6	208	11	107492702	Helz	0.04672	0.06057	0.04672
5	2	116916998	Rasgrp1	15	17	27304305	Pim1	0.04677	0.05696	0.04677
65	7	139459670	Ccnd1	338	1	74692713	Ctdsp1	0.06104	0.04678	0.04678
112	11	59354627	AA536749	276	6	91554825	Nup210	0.04681	0.05762	0.04681
78	2	28535978	Gfi1b	221	5	138773986	Mafk	0.04683	0.08058	0.04683
144	5	123654851	6330548G22Rik/Sbno1	202	5	148367216	4930588N13Rik	0.04683	0.08538	0.04683
115	15	62203106	Pvt1	183	14	73631912	Elf1	0.04692	0.05573	0.04692
85	1	163989200	Sell/Selp	276	6	91554825	Nup210	0.04693	0.0573	0.04693
111	11	98315122	Aiolos (Zfpn1a3)	133	15	62107561	Myc	0.04695	0.04819	0.04695
151	13	37418503	Rreb1 (NP_001013410.2)	188	9	44504481	Bcl9l/Blr1/Ddx	0.05745	0.04701	0.04701
59	16	92020388	Runx1	295	4	139826835	Padi1/Sdhb	0.06873	0.04711	0.04711
54	14	23817782	Rai17	333	15	63669015	Pvt1	0.07398	0.04712	0.04712
140	11	11633022	Ikaros (Zfpn1a1)	242	2	6625693	Cugbp2	0.04712	0.08897	0.04712
144	5	123654851	6330548G22Rik/Sbno1	228	11	67927207	Pik3r5/Ntn1	0.04717	0.0644	0.04717
116	11	74903822	Smg6/rno-mir-132&212/Ovca2/Hic1	279	16	95303838	Brwd1/Ets2	0.0516	0.0472	0.0472
95	4	132051628	Wasf2/Q6R5G1	235	16	4230018	Tcfap4	0.08542	0.04724	0.04724
222	18	50245315	Tnfaip8	330	11	106580829	Pecam1	0.04728	0.05286	0.04728
29	10	21157332	Myb	56	3	29517035	Evi1/Mds1	0.04733	0.05116	0.04733
257	2	30557233	Cstad	264	6	8460270	Glcci1	0.05016	0.04734	0.04734
78	2	28535978	Gfi1b	163	14	116581090	Ebi2/ Phghdl1	0.04737	0.0731	0.04737
66	9	32534211	Ets1/Fli1	216	13	97003613	Ccnb1/Slc30a5	0.0474	0.07961	0.0474
111	11	98315122	Aiolos (Zfpn1a3)	123	15	62227770	Pvt1	0.04741	0.05057	0.04741
165	10	80810962	Mknk2	238	11	74759402	Smg6(Est1a)	0.04742	0.0611	0.04742
166	2	44858263	Zfhx1b/Gtdc1	247	16	92304998	Runx1	0.04743	0.05184	0.04743
78	2	28535978	Gfi1b	149	16	94862928	Erg	0.04744	0.04789	0.04744
146	9	44483622	Bcl9l/Blr1/Ddx	268	15	102461635	Sp1	0.05129	0.04745	0.04745
66	9	32534211	Ets1/Fli1	248	2	27054648	Adamtsl2/C630035N08Rik	0.04746	0.05522	0.04746
86	11	116181017	Rnf157	293	5	136691016	Hrbl/6430598A04Rik	0.04748	0.06612	0.04748
95	4	132051628	Wasf2/Q6R5G1	305	7	67500745	Chd2	0.06705	0.04754	0.04754
129	5	104705944	Lrrc5	139	11	100645572	Stat5a/Stat5b	0.08701	0.04756	0.04756
96	11	115246952	Armc7/Atp5h	314	3	67603808	NP_808253.1	0.06894	0.04757	0.04757
1	15	61996639	Myc	104	17	33060920	Nfkbil1	0.04764	0.05551	0.04764
85	1	163989200	Sell/Selp	296	11	98562447	Thrap4	0.04772	0.05381	0.04772
168	3	88367335	Arhgef2	240	7	95200420	Fcshd2	0.04772	0.0517	0.04772
213	18	5382400	Zhfx1a	229	17	13681615	Chd1	0.04774	0.05006	0.04774
116	11	74903822	Smg6/rno-mir-132&212/Ovca2/Hic1	293	5	136691016	Hrbl/6430598A04Rik	0.05074	0.04779	0.04779
221	5	138773986	Mafk	244	9	7246831	Mmp13	0.06538	0.04781	0.04781
139	11	100645572	Stat5a/Stat5b	147	12	110690546	ENSMUSG00000066294	0.04785	0.0625	0.04785
140	11	11633022	Ikaros (Zfpn1a1)	198	9	114407761	Glb1	0.04786	0.05201	0.04786
94	12	108154026	Akt1	197	9	123787071	Ccr9/Lztfl1	0.09258	0.04787	0.04787
32	10	21184704	Myb	44	14	23892340	Rai17	0.05873	0.04789	0.04789
122	5	147875393	1810059H22Rik/Katnal1	301	7	134605565	E430002D04Rik	0.04791	0.04796	0.04791
130	1	138025301	Ptprc	272	12	108904576	Igh-6	0.04791	0.04893	0.04791
130	1	138025301	Ptprc	294	8	83462183	mmu-mir-24-2	0.04869	0.04797	0.04797
148	2	32571624	Ak1/Eng	330	11	106580829	Pecam1	0.04797	0.06626	0.04797
1	15	61996639	Myc	2	5	106809292	Gfi1/Evi5	0.05619	0.04798	0.04798
66	9	32534211	Ets1/Fli1	167	11	79249772	Nf1	0.04798	0.05438	0.04798
174	1	133102245	Plekha6	200	4	105868253	Ssbp3/Thea	0.05793	0.04801	0.04801
125	16	28772153	Hes1	276	6	91554825	Nup210	0.05783	0.04803	0.04803
122	5	147875393	1810059H22Rik/Katnal1	316	2	75521626	Agps	0.04808	0.05303	0.04808
134	2	30590303	Cstad	330	11	106580829	Pecam1	0.04808	0.06276	0.04808
106	11	115723237	Recql5	197	9	123787071	Ccr9/Lztfl1	0.06698	0.04812	0.04812
83	2	31995813	Ppapdc3 (D830019K17Rik)/ Nup214	234	11	100672055	Stat5a/Stat5b	0.04814	0.0491	0.04814
114	7	108034715	Rras2	221	5	138773986	Mafk	0.04816	0.08088	0.04816
207	X	11480833	Ddx3x	347	9	63627616	Iqch	0.04836	0.04818	0.04818
204	17	42281048	Runx2	238	11	74759402	Smg6(Est1a)	0.07016	0.04819	0.04819
116	11	74903822	Smg6/rno-mir-132&212/Ovca2/Hic1	347	9	63627616	Iqch	0.04821	0.06158	0.04821
142	8	125950773	Irf2bp2	331	8	104592658	E2F4	0.04826	0.05319	0.04826
66	9	32534211	Ets1/Fli1	219	17	49416069	Satb1	0.04828	0.05386	0.04828
142	8	125950773	Irf2bp2	214	13	61802088	Ccrk/Ctsl	0.06118	0.04838	0.04838
139	11	100645572	Stat5a/Stat5b	158	4	117417860	Mpl/Tie1	0.0484	0.05857	0.0484
77	6	129920715	Clec12a	221	5	138773986	Mafk	0.04844	0.0944	0.04844
67	10	21126502	Myb/Ahi-1	277	5	99660541	Plac8	0.07764	0.04845	0.04845
122	5	147875393	1810059H22Rik/Katnal1	325	11	22705307	Cct4	0.04845	0.06554	0.04845
99	2	166824778	B4galt5	309	5	136641306	Hrbl	0.06468	0.04849	0.04849
130	1	138025301	Ptprc	276	6	91554825	Nup210	0.05009	0.04853	0.04853
114	7	108034715	Rras2	244	9	7246831	Mmp13	0.04854	0.06067	0.04854
202	5	148367216	4930588N13Rik	208	11	107492702	Helz	0.0698	0.04858	0.04858
148	2	32571624	Ak1/Eng	320	17	13045905	Phf10	0.04864	0.07254	0.04864
213	18	5382400	Zhfx1a	218	15	62364005	Pvt1	0.04869	0.06009	0.04869
163	14	116581090	Ebi2/ Phghdl1	208	11	107492702	Helz	0.05761	0.04871	0.04871
161	19	6187979	Rasgrp2/Men1	248	2	27054648	Adamtsl2/C630035N08Rik	0.04872	0.0529	0.04872
162	14	113352797	Cldn10	166	2	44858263	Zfhx1b/Gtdc1	0.05378	0.04872	0.04872
200	4	105868253	Ssbp3/Thea	208	11	107492702	Helz	0.05009	0.04872	0.04872
242	2	6625693	Cugbp2	244	9	7246831	Mmp13	0.07055	0.04872	0.04872
178	13	50517312	Sema4d	228	11	67927207	Pik3r5/Ntn1	0.04876	0.04951	0.04876
216	13	97003613	Ccnb1/Slc30a5	245	7	123846355	Fgfr2	0.06428	0.04876	0.04876
78	2	28535978	Gfi1b	223	15	95825210	Tmem16f/Dbx2	0.04879	0.06522	0.04879
216	13	97003613	Ccnb1/Slc30a5	350	4	132776419	Rps6ka1/Arid1a	0.04883	0.04933	0.04883
111	11	98315122	Aiolos (Zfpn1a3)	161	19	6187979	Rasgrp2/Men1	0.04884	0.05179	0.04884
122	5	147875393	1810059H22Rik/Katnal1	267	7	67493150	Chd2	0.04886	0.06144	0.04886
222	18	50245315	Tnfaip8	325	11	22705307	Cct4	0.04888	0.05366	0.04888
6	15	62054400	Myc	312	19	3943224	Ptprcap	0.0489	0.21623	0.0489
125	16	28772153	Hes1	192	12	109703636	Igh-6	0.07555	0.0489	0.0489
163	14	116581090	Ebi2/ Phghdl1	238	11	74759402	Smg6(Est1a)	0.05709	0.04892	0.04892
70	5	135638736	Mylc2pl	337	10	58403342	Ranbp2	0.06571	0.04894	0.04894
45	15	83648926	Ttll12	270	8	122095063	Cbfa2t3h	0.04897	0.07451	0.04897
118	17	33023910	Nfkbil1	164	11	100231496	Fkbp10/Jup	0.06565	0.049	0.049
147	12	110690546	ENSMUSG00000066294	236	2	167314458	Cebpb/Ptpn1	0.049	0.05222	0.049
125	16	28772153	Hes1	164	11	100231496	Fkbp10/Jup	0.07719	0.04901	0.04901
69	2	116855687	Rasgrp1	347	9	63627616	Iqch	0.04905	0.08393	0.04905
139	11	100645572	Stat5a/Stat5b	152	3	95161655	Mcl1	0.04914	0.09264	0.04914
123	15	62227770	Pvt1	226	14	109590960	mmu-mir-17	0.05049	0.04916	0.04916
116	11	74903822	Smg6/rno-mir-132&212/Ovca2/Hic1	266	9	109098681	Scotin	0.0492	0.04941	0.0492
165	10	80810962	Mknk2	219	17	49416069	Satb1	0.04922	0.05565	0.04922
77	6	129920715	Clec12a	249	10	60125767	Psap	0.04928	0.05946	0.04928
120	X	42953904	Elf4	334	1	91009800	Ramp1	0.04928	0.07074	0.04928
91	2	26431488	Notch1	140	11	11633022	Ikaros (Zfpn1a1)	0.04929	0.06689	0.04929
202	5	148367216	4930588N13Rik	238	11	74759402	Smg6(Est1a)	0.06748	0.04931	0.04931
218	15	62364005	Pvt1	244	9	7246831	Mmp13	0.06034	0.04932	0.04932
106	11	115723237	Recql5	320	17	13045905	Phf10	0.04933	0.08435	0.04933
114	7	108034715	Rras2	173	16	91991878	Runx1	0.04935	0.08777	0.04935
52	11	75005361	Smg6/rno-mir-132&212/Ovca2/Hic1	295	4	139826835	Padi1/Sdhb	0.05567	0.04936	0.04936
59	16	92020388	Runx1	259	7	135392395	Ifitm2	0.06878	0.04937	0.04937
130	1	138025301	Ptprc	227	9	44227341	Cbl	0.04937	0.07286	0.04937
154	3	93863455	Rorc	190	2	165412218	Prkcbp1/Sulf2	0.04937	0.0837	0.04937
78	2	28535978	Gfi1b	191	7	24188575	Nfkbib	0.0494	0.05822	0.0494
123	15	62227770	Pvt1	228	11	67927207	Pik3r5/Ntn1	0.0494	0.06372	0.0494
204	17	42281048	Runx2	330	11	106580829	Pecam1	0.05109	0.0494	0.0494
101	14	23671685	Rai17	172	11	117139912	Sept9	0.05642	0.04947	0.04947
283	18	35181340	Hspa9a	344	13	51112148	Syk	0.04951	0.05291	0.04951
136	10	79976192	Ptbp1/Fstl3	284	12	83707546	2310044G17Rik	0.04955	0.05468	0.04955
154	3	93863455	Rorc	209	6	72720830	Vamp5	0.04956	0.05599	0.04956
79	12	82442176	Jundm2	172	11	117139912	Sept9	0.08766	0.04957	0.04957
133	15	62107561	Myc	199	2	45043383	Zfhx1b	0.04957	0.05335	0.04957
87	2	13999812	Ptpla/Stam	309	5	136641306	Hrbl	0.08057	0.04962	0.04962
204	17	42281048	Runx2	244	9	7246831	Mmp13	0.06754	0.04963	0.04963
117	9	57756653	Csk	224	7	121331763	Itgal	0.04964	0.0681	0.04964
257	2	30557233	Cstad	330	11	106580829	Pecam1	0.04965	0.05035	0.04965
84	4	133079905	Ubxd5 (Socius)	331	8	104592658	E2F4	0.04966	0.06363	0.04966
216	13	97003613	Ccnb1/Slc30a5	347	9	63627616	Iqch	0.04966	0.05152	0.04966
264	6	8460270	Glcci1	283	18	35181340	Hspa9a	0.0497	0.05063	0.0497
32	10	21184704	Myb	280	17	32751485	Clic1_MOUSE	0.10608	0.04973	0.04973
265	3	102814260	Ptpn22/Trim33	320	17	13045905	Phf10	0.04975	0.05874	0.04975
114	7	108034715	Rras2	250	1	171849730	Slamf6	0.04977	0.06357	0.04977
218	15	62364005	Pvt1	250	1	171849730	Slamf6	0.06099	0.04977	0.04977
84	4	133079905	Ubxd5 (Socius)	272	12	108904576	Igh-6	0.04981	0.05608	0.04981
190	2	165412218	Prkcbp1/Sulf2	347	9	63627616	Iqch	0.04982	0.05006	0.04982
154	3	93863455	Rorc	233	8	10296945	3930402G23Rik	0.04985	0.05758	0.04985
77	6	129920715	Clec12a	244	9	7246831	Mmp13	0.04987	0.07288	0.04987
147	12	110690546	ENSMUSG00000066294	249	10	60125767	Psap	0.05069	0.04987	0.04987
163	14	116581090	Ebi2/ Phghdl1	165	10	80810962	Mknk2	0.07541	0.04987	0.04987
117	9	57756653	Csk	177	X	18857070	Rbm10	0.04989	0.07386	0.04989
190	2	165412218	Prkcbp1/Sulf2	344	13	51112148	Syk	0.04991	0.05364	0.04991
194	8	83990183	Lyl1/Nfix	210	7	121233415	Spn	0.05362	0.04993	0.04993

## Sheet: Table S8-30K
Table S8. Co-occurrence and mutual exclusivity of 30kb CISs
CIS A				CIS B				CIS A predisposing	CIS B predisposing
Rank	Chr.	Position	Candidate Genes	Rank	Chr.	Position	Candidate Genes	CIS B subsequent	CIS A subsequent	Lower p-value
9	11	68156417	Pik3r5/Ntn1 CIS2	18	11	74741154	Smg6	0	3e-05	0
12	2	26396468	Notch1 CIS1	15	11	11611278	Ikaros (Zfpn1a1)	0	0.00189	0
15	11	11611278	Ikaros (Zfpn1a1)	241	5	138780286	Mafk	0.18034	0	0
15	11	11611278	Ikaros (Zfpn1a1)	256	1	171853080	Slamf6	0.18053	0	0
15	11	11611278	Ikaros (Zfpn1a1)	67	12	102594061	CIS without clear target gene nr.2	0.32547	1e-05	1e-05
23	5	146256166	Flt3	207	5	135184914	Tmem142b (A730041O15Rik)	1e-05	0.00199	1e-05
15	11	11611278	Ikaros (Zfpn1a1)	42	14	23891838	Rai17 CIS3	0.41915	3e-05	3e-05
70	7	139354527	Ccnd1 CIS1	287	10	93313812	Elk3	4e-05	0.0001	4e-05
36	11	74899117	Smg6/rno-mir-132&212/Ovca2/Hic1 CIS1	37	11	75003637	Smg6/rno-mir-132&212/Ovca2/Hic1 CIS2	6e-05	0.00013	6e-05
11	17	27304632	Pim1 CIS2	344	15	102462245	Sp1	7e-05	0.00149	7e-05
15	11	11611278	Ikaros (Zfpn1a1)	32	16	92355461	Runx1 CIS6	1	7e-05	7e-05
28	8	122087873	Cbfa2t3h	170	10	81060296	Gadd45b	0.01504	7e-05	7e-05
119	2	32575298	Eng	145	1	91009086	Ramp1	9e-05	0.00022	9e-05
9	11	68156417	Pik3r5/Ntn1 CIS2	37	11	75003637	Smg6/rno-mir-132&212/Ovca2/Hic1 CIS2	0.0001	0.00417	0.0001
14	12	82502431	Jundm2 CIS2	321	13	97003691	Ccnb1/Slc30a5	0.05154	0.0001	0.0001
37	11	75003637	Smg6/rno-mir-132&212/Ovca2/Hic1 CIS2	54	2	116859248	Rasgrp1 CIS1	0.00114	0.00011	0.00011
15	11	11611278	Ikaros (Zfpn1a1)	48	1	165629250	Rcsd1	0.39118	0.00013	0.00013
84	4	62491040	AI597013 (Akna)	116	4	134910289	Rpl11/Tceb3 CIS1	0.00357	0.00016	0.00016
76	11	79250691	Nf1	161	1	133918500	Btg2	0.00664	0.00017	0.00017
14	12	82502431	Jundm2 CIS2	330	4	134014400	Tmem50a	0.34081	0.00025	0.00025
23	5	146256166	Flt3	322	10	42999792	Scml4	0.00027	0.0014	0.00027
31	3	29513696	Evi1/Mds1	191	2	152235398	Bcl2l1	0.01011	0.00027	0.00027
14	12	82502431	Jundm2 CIS2	262	18	60982195	Tcof1 CIS1	0.07917	0.00029	0.00029
56	4	134975030	Rpl11/Tceb3 CIS2	137	3	85851115	Sh3d19/Lrba	0.00817	0.00032	0.00032
36	11	74899117	Smg6/rno-mir-132&212/Ovca2/Hic1 CIS1	198	6	147440275	Fgfr1op2/Itpr5	0.00036	0.00817	0.00036
167	17	81791745	Mta3/Thada/Haao	300	2	103641698	Lmo2	0.00038	0.00188	0.00038
207	5	135184914	Tmem142b (A730041O15Rik)	271	18	39252235	Arhgap26	0.05192	0.00046	0.00046
223	9	123788343	Ccr9/Lztfl1	339	3	100704312	Cd2	0.00048	0.00164	0.00048
274	15	81568955	Ep300	315	12	109703608	Igh-6 CIS2	0.00051	0.03763	0.00051
26	4	148193835	Pik3cd	326	11	67927204	Pik3r5/Ntn1 CIS1	0.01322	0.00054	0.00054
46	4	133073810	Ubxd5 (Socius)	142	11	98564287	Thrap4	0.00057	0.0016	0.00057
257	6	125385235	mmu-mir-200c&141	276	6	52788955	Tax1bp1/Jazf1(AI591476)	0.0006	0.00183	0.0006
14	12	82502431	Jundm2 CIS2	80	17	53932545	Uhrf1	0.18204	0.00061	0.00061
198	6	147440275	Fgfr1op2/Itpr5	292	10	19516030	Il22ra2	0.03769	0.00064	0.00064
267	9	44995584	Cd3e/Cd3d/Mll	316	2	45043418	Zfhx1b CIS2	0.00064	0.00075	0.00064
207	5	135184914	Tmem142b (A730041O15Rik)	253	1	171604037	Cd48	0.05293	0.00066	0.00066
12	2	26396468	Notch1 CIS1	128	14	23671686	Rai17 CIS1	0.00068	0.00184	0.00068
194	7	74001090	Sema4b	248	16	4228333	Tcfap4	0.04615	0.00074	0.00074
14	12	82502431	Jundm2 CIS2	98	11	98767717	Rara	0.46071	0.00075	0.00075
15	11	11611278	Ikaros (Zfpn1a1)	55	17	33028799	Nfkbil1	0.06925	0.00081	0.00081
30	X	6107503	Pim2	169	7	40923000	Hps5/Tsg101	0.0125	0.00087	0.00087
191	2	152235398	Bcl2l1	345	17	32751830	Clic1_MOUSE	0.0433	0.00089	0.00089
14	12	82502431	Jundm2 CIS2	333	2	27054638	C630035N08Rik	0.33733	0.0009	0.0009
81	15	62474256	Myc/Pvt1 CIS3	298	3	95416724	Otud7b (Za20d1) CIS1	0.00103	0.0009	0.0009
40	4	128587790	Lck	133	9	57756310	Csk/Cyp1a1	0.00091	0.00139	0.00091
120	2	165340868	Prkcbp1/Sulf2 CIS1	219	5	99658936	Plac8 CIS2	0.00297	0.00098	0.00098
198	6	147440275	Fgfr1op2/Itpr5	346	10	20926812	Myb/Ahi-1 CIS1	0.04942	0.001	0.001
9	11	68156417	Pik3r5/Ntn1 CIS2	47	14	109596175	mmu-mir-17	0.00143	0.00101	0.00101
229	11	106496557	Pecam1 CIS1	294	14	116536015	Ebi2/Phghdl1 CIS1	0.03763	0.00102	0.00102
4	2	116925138	Rasgrp1 CIS2	32	16	92355461	Runx1 CIS6	0.00231	0.00103	0.00103
31	3	29513696	Evi1/Mds1	136	8	83987843	Lyl1/Nfix	0.00979	0.00105	0.00105
14	12	82502431	Jundm2 CIS2	101	2	30550628	Prrx2/Cstad CIS1	0.00107	0.00424	0.00107
176	4	117416154	Mpl	251	3	95453515	Otud7b (Za20d1) CIS2	0.00148	0.00112	0.00112
13	12	12295320	Nmyc1	168	18	75510205	Smad7/Dym/Gm672	0.00114	0.00336	0.00114
155	19	4087109	Adbrk1 CIS2	230	10	81462052	Tbxa2r	0.05802	0.00115	0.00115
171	6	121002865	Bid CIS1	300	2	103641698	Lmo2	0.0449	0.00116	0.00116
3	17	45047722	Ccnd3	250	15	95822465	Tmem16f/Dbx2	0.00588	0.00118	0.00118
198	6	147440275	Fgfr1op2/Itpr5	289	5	136690778	Hrbl/6430598A04Rik	0.05282	0.00119	0.00119
15	11	11611278	Ikaros (Zfpn1a1)	335	17	45563625	1700122O11Rik/Foxp4	0.01284	0.00124	0.00124
7	15	62187673	Myc/Pvt1 CIS1	158	5	63417196	Klf3	0.00125	0.01144	0.00125
148	15	82077760	Xrcc6	315	12	109703608	Igh-6 CIS2	0.00126	0.05542	0.00126
139	15	80619665	Grap2	307	X	18857340	Rbm10	0.00128	0.08346	0.00128
45	7	67497870	Chd2	100	6	127826335	Ccnd2 CIS1	0.0013	0.015	0.0013
84	4	62491040	AI597013 (Akna)	315	12	109703608	Igh-6 CIS2	0.00146	0.0643	0.00146
203	5	148367308	4930588N13Rik	319	11	107492756	Helz	0.00219	0.00147	0.00147
217	4	131937555	Fgr	328	17	44280165	NP_035325.1	0.00148	0.00183	0.00148
47	14	109596175	mmu-mir-17	54	2	116859248	Rasgrp1 CIS1	0.00149	0.02051	0.00149
161	1	133918500	Btg2	345	17	32751830	Clic1_MOUSE	0.00149	0.00168	0.00149
84	4	62491040	AI597013 (Akna)	271	18	39252235	Arhgap26	0.06316	0.00152	0.00152
198	6	147440275	Fgfr1op2/Itpr5	294	14	116536015	Ebi2/Phghdl1 CIS1	0.05113	0.00153	0.00153
136	8	83987843	Lyl1/Nfix	245	4	105872210	Ssbp3/Thea CIS2	0.00154	0.00171	0.00154
156	9	110951206	Tmie/Lrrc2/Als2cl	307	X	18857340	Rbm10	0.00158	0.08134	0.00158
171	6	121002865	Bid CIS1	317	11	77244457	Git1	0.04496	0.0016	0.0016
112	6	127924961	Ccnd2 CIS2	307	X	18857340	Rbm10	0.00161	0.08157	0.00161
8	10	21169584	Myb/Ahi-1 CIS4	309	18	4338175	Map3k8 (Tpl-2)	1	0.00163	0.00163
126	14	69523068	Lcp1	315	12	109703608	Igh-6 CIS2	0.00163	0.05639	0.00163
43	7	139458175	Ccnd1 CIS2	56	4	134975030	Rpl11/Tceb3 CIS2	0.00164	0.02889	0.00164
233	17	42284355	Runx2	234	19	4012079	Adrbk1 CIS1	0.00258	0.00167	0.00167
202	1	138025291	Ptprc	241	5	138780286	Mafk	0.00168	0.00228	0.00168
194	7	74001090	Sema4b	310	7	120756180	Coro1a	0.03638	0.0017	0.0017
215	9	44227181	Cbl	301	19	3940889	Ptprcap	0.00176	0.03699	0.00176
244	14	73877874	Elf1 CIS2	286	1	178285800	Hnrpu	0.00186	0.00176	0.00176
11	17	27304632	Pim1 CIS2	141	3	114450205	Edg1/Q8BYT7_MOUSE	0.01842	0.00178	0.00178
84	4	62491040	AI597013 (Akna)	253	1	171604037	Cd48	0.06448	0.00178	0.00178
217	4	131937555	Fgr	301	19	3940889	Ptprcap	0.00183	0.03749	0.00183
129	11	49001295	Mgat1	242	10	43934712	Rtn4ip1	0.00184	0.00228	0.00184
144	6	125559038	MLF2_MOUSE/Cd4	157	7	108154859	Rras2 CIS2	0.00185	0.0499	0.00185
174	19	43928459	Wnt8b	236	2	126844028	Dusp2	0.00318	0.00187	0.00187
140	1	180313470	Itpkb	155	19	4087109	Adbrk1 CIS2	0.00333	0.00188	0.00188
36	11	74899117	Smg6/rno-mir-132&212/Ovca2/Hic1 CIS1	298	3	95416724	Otud7b (Za20d1) CIS1	0.00285	0.00189	0.00189
83	11	100227067	Fkbp10/Jup	301	19	3940889	Ptprcap	0.00189	0.05162	0.00189
224	2	91340558	Arhgap1	306	2	163105208	Tde1/Pkig	0.00191	0.00354	0.00191
181	7	33352770	1600014C10Rik	234	19	4012079	Adrbk1 CIS1	0.05047	0.00198	0.00198
179	15	73760005	Ptp4a3	249	1	86244930	Ptma CIS1	0.00447	0.00201	0.00201
179	15	73760005	Ptp4a3	255	5	147922096	1810059H22Rik/Katnal1 CIS2	0.00364	0.00203	0.00203
8	10	21169584	Myb/Ahi-1 CIS4	191	2	152235398	Bcl2l1	1	0.00204	0.00204
177	4	132626060	Pigv/Arid1a CIS1	244	14	73877874	Elf1 CIS2	0.00204	0.00285	0.00204
20	18	5356615	Zhfx1a	27	16	92317511	Runx1 CIS5	0.00205	0.03193	0.00205
209	2	11551388	Il2ra	293	7	74372280	Crtc3 (2610312F20Rik)	0.00244	0.00212	0.00212
3	17	45047722	Ccnd3	314	2	126434497	SPPL2a (2010106G01Rik)	0.00528	0.00213	0.00213
15	11	11611278	Ikaros (Zfpn1a1)	127	12	103398529	Bcl11b	0.00215	0.00448	0.00215
104	5	74670796	Kit	189	15	63279275	Myc/Pvt1 CIS4	0.00215	0.00219	0.00215
193	13	108811918	Il6st	226	5	112944815	Selpl	0.0038	0.00219	0.00219
207	5	135184914	Tmem142b (A730041O15Rik)	214	11	86134747	Thrap1	0.06622	0.00228	0.00228
122	16	48648373	Cd47	171	6	121002865	Bid CIS1	0.00235	0.06699	0.00235
17	11	98977657	CCR7	289	5	136690778	Hrbl/6430598A04Rik	0.00237	0.0053	0.00237
142	11	98564287	Thrap4	229	11	106496557	Pecam1 CIS1	0.0024	0.05467	0.0024
125	2	13999812	Stam	250	15	95822465	Tmem16f/Dbx2	0.00309	0.00241	0.00241
84	4	62491040	AI597013 (Akna)	207	5	135184914	Tmem142b (A730041O15Rik)	0.00242	0.00341	0.00242
8	10	21169584	Myb/Ahi-1 CIS4	136	8	83987843	Lyl1/Nfix	0.16923	0.00243	0.00243
124	8	83005703	Cd97	182	16	28770673	Hes1	0.00244	0.00467	0.00244
107	17	81982560	Haao/Plekhh2	302	3	9883135	Pag1	0.06393	0.00245	0.00245
131	11	59354627	AA536749	194	7	74001090	Sema4b	0.00246	0.05626	0.00246
142	11	98564287	Thrap4	294	14	116536015	Ebi2/Phghdl1 CIS1	0.00246	0.0027	0.00246
27	16	92317511	Runx1 CIS5	144	6	125559038	MLF2_MOUSE/Cd4	0.00249	0.03084	0.00249
148	15	82077760	Xrcc6	217	4	131937555	Fgr	0.00249	0.00359	0.00249
155	19	4087109	Adbrk1 CIS2	286	1	178285800	Hnrpu	0.07374	0.00252	0.00252
6	X	47271889	mmu-mir-106a	318	8	10297145	3930402G23Rik CIS1	0.21322	0.00253	0.00253
153	6	135683425	Gpr19/Cdkn1b	171	6	121002865	Bid CIS1	0.00254	0.06809	0.00254
168	18	75510205	Smad7/Dym/Gm672	171	6	121002865	Bid CIS1	0.00254	0.07969	0.00254
8	10	21169584	Myb/Ahi-1 CIS4	185	2	165410485	Prkcbp1/Sulf2 CIS2	0.16664	0.00256	0.00256
36	11	74899117	Smg6/rno-mir-132&212/Ovca2/Hic1 CIS1	50	X	6188924	Eras/Gata1	0.00322	0.00261	0.00261
107	17	81982560	Haao/Plekhh2	194	7	74001090	Sema4b	0.00261	0.06657	0.00261
110	11	54874897	D11Ertd461e (Ccdc69)	232	13	50518384	Sema4d CIS1	0.00266	0.0043	0.00266
138	3	88368625	Arhgef2	194	7	74001090	Sema4b	0.00267	0.05597	0.00267
100	6	127826335	Ccnd2 CIS1	246	9	114405251	Glb1	0.07683	0.00272	0.00272
152	3	106882405	A930002I21Rik	287	10	93313812	Elk3	0.05349	0.00274	0.00274
107	17	81982560	Haao/Plekhh2	207	5	135184914	Tmem142b (A730041O15Rik)	0.00277	0.08649	0.00277
116	4	134910289	Rpl11/Tceb3 CIS1	207	5	135184914	Tmem142b (A730041O15Rik)	0.00278	0.07654	0.00278
130	17	33636505	Ppp1r10/Mrps18b	323	18	50245334	Tnfaip8	0.0028	0.00328	0.0028
95	11	116181245	Rnf157 CIS1	157	7	108154859	Rras2 CIS2	0.00282	0.0579	0.00282
14	12	82502431	Jundm2 CIS2	85	4	139828430	Padi1/Sdhb	0.46143	0.00284	0.00284
104	5	74670796	Kit	170	10	81060296	Gadd45b	0.00286	0.00407	0.00286
153	6	135683425	Gpr19/Cdkn1b	194	7	74001090	Sema4b	0.00287	0.05586	0.00287
233	17	42284355	Runx2	235	2	6624010	Cugbp2	0.00287	0.00423	0.00287
96	4	3881319	Plag1	213	6	99853435	Foxp1	0.00484	0.00288	0.00288
11	17	27304632	Pim1 CIS2	14	12	82502431	Jundm2 CIS2	0.00291	0.11313	0.00291
77	16	31329934	Tfrc/Tnk2	229	11	106496557	Pecam1 CIS1	0.00292	0.06979	0.00292
76	11	79250691	Nf1	263	12	83704299	2310044G17Rik	0.08249	0.00295	0.00295
107	17	81982560	Haao/Plekhh2	201	17	25350322	Hmga1	0.00295	0.00439	0.00295
71	5	135638018	Mylc2pl	321	13	97003691	Ccnb1/Slc30a5	0.00298	0.00508	0.00298
100	6	127826335	Ccnd2 CIS1	331	7	95200245	Fcshd2	0.06137	0.00309	0.00309
193	13	108811918	Il6st	306	2	163105208	Tde1/Pkig	0.00352	0.00309	0.00309
23	5	146256166	Flt3	84	4	62491040	AI597013 (Akna)	0.00311	0.03907	0.00311
109	2	166826277	Slc9a8	307	X	18857340	Rbm10	0.00313	0.00403	0.00313
76	11	79250691	Nf1	191	2	152235398	Bcl2l1	0.10062	0.00315	0.00315
53	6	129919944	Clec12a	343	18	35181355	Hspa9a	0.00322	0.01013	0.00322
83	11	100227067	Fkbp10/Jup	246	9	114405251	Glb1	0.00324	0.08404	0.00324
171	6	121002865	Bid CIS1	272	5	64712686	Rhoh CIS1	0.05612	0.00327	0.00327
56	4	134975030	Rpl11/Tceb3 CIS2	318	8	10297145	3930402G23Rik CIS1	0.0033	0.0054	0.0033
60	2	31991828	Ppapdc3 (D830019K17Rik)/ Nup214	157	7	108154859	Rras2 CIS2	0.00471	0.00334	0.00334
163	15	62361305	Myc/Pvt1 CIS2	193	13	108811918	Il6st	0.00404	0.00334	0.00334
156	9	110951206	Tmie/Lrrc2/Als2cl	194	7	74001090	Sema4b	0.00336	0.05784	0.00336
130	17	33636505	Ppp1r10/Mrps18b	221	19	28737299	C030046E11Rik (KIAA1432)	0.00457	0.0034	0.0034
21	16	91913533	Runx1 CIS1	152	3	106882405	A930002I21Rik	0.00341	0.03887	0.00341
22	12	82415460	Jundm2 CIS1	155	19	4087109	Adbrk1 CIS2	0.00341	0.04396	0.00341
14	12	82502431	Jundm2 CIS2	320	11	79340398	Rab11fip4	0.00342	0.00827	0.00342
171	6	121002865	Bid CIS1	306	2	163105208	Tde1/Pkig	0.05764	0.00343	0.00343
76	11	79250691	Nf1	206	12	110690521	ENSMUSG00000066294	0.00344	0.00468	0.00344
115	17	32903185	Nfkbil1/Lta	155	19	4087109	Adbrk1 CIS2	0.00344	0.08776	0.00344
155	19	4087109	Adbrk1 CIS2	209	2	11551388	Il2ra	0.07351	0.00345	0.00345
110	11	54874897	D11Ertd461e (Ccdc69)	204	5	32170510	Fgfr3	0.00349	0.00438	0.00349
56	4	134975030	Rpl11/Tceb3 CIS2	342	7	95441460	Stard10	0.09699	0.0035	0.0035
16	10	21006970	Myb/Ahi-1 CIS2	345	17	32751830	Clic1_MOUSE	0.03563	0.00353	0.00353
6	X	47271889	mmu-mir-106a	187	5	136645306	Hrbl	0.12874	0.00354	0.00354
119	2	32575298	Eng	171	6	121002865	Bid CIS1	0.00354	0.06982	0.00354
122	16	48648373	Cd47	153	6	135683425	Gpr19/Cdkn1b	0.00355	0.00361	0.00355
123	7	74630640	Iqgap1	169	7	40923000	Hps5/Tsg101	0.00482	0.00357	0.00357
41	2	28536129	Gfi1b/Tsc1	220	5	99594376	Plac8 CIS1	0.13756	0.00359	0.00359
69	3	29415230	Evi1	159	2	30585878	Prrx2/Cstad CIS2	0.00365	0.00653	0.00365
2	15	61996945	Myc CIS1	13	12	12295320	Nmyc1	-0.00603	-0.00367	-0.00367
79	13	61798138	Ccrk/Ctsl	202	1	138025291	Ptprc	0.00369	0.00737	0.00369
79	13	61798138	Ccrk/Ctsl	264	5	116275696	TAOK3 (A430105I05Rik)/Suds3	0.00372	0.00583	0.00372
3	17	45047722	Ccnd3	239	7	134602200	E430002D04Rik	0.13425	0.00374	0.00374
105	11	115724245	Recql5	163	15	62361305	Myc/Pvt1 CIS2	0.00376	0.00806	0.00376
126	14	69523068	Lcp1	155	19	4087109	Adbrk1 CIS2	0.00378	0.08845	0.00378
15	11	11611278	Ikaros (Zfpn1a1)	339	3	100704312	Cd2	0.18416	0.00384	0.00384
163	15	62361305	Myc/Pvt1 CIS2	235	2	6624010	Cugbp2	0.00384	0.00409	0.00384
13	12	12295320	Nmyc1	30	X	6107503	Pim2	0.00392	0.08079	0.00392
121	4	132051638	Wasf1/D030015G18Rik/Fgr	225	4	154563686	Ttll10 (4833412E22Rik)/mmu-mir-200b	0.00392	0.00401	0.00392
83	11	100227067	Fkbp10/Jup	160	8	105403371	Nfatc3	0.005	0.00396	0.00396
81	15	62474256	Myc/Pvt1 CIS3	102	12	108157081	Akt1	0.00398	0.00924	0.00398
121	4	132051638	Wasf1/D030015G18Rik/Fgr	194	7	74001090	Sema4b	0.00398	0.05538	0.00398
107	17	81982560	Haao/Plekhh2	131	11	59354627	AA536749	0.00409	0.00408	0.00408
82	11	115245697	Armc7/Atp5h	246	9	114405251	Glb1	0.00411	0.08671	0.00411
103	10	62471742	Prg1	228	17	13683105	Chd1	0.08259	0.0042	0.0042
23	5	146256166	Flt3	146	10	60123944	Psap	0.02618	0.00421	0.00421
193	13	108811918	Il6st	235	2	6624010	Cugbp2	0.00427	0.00446	0.00427
7	15	62187673	Myc/Pvt1 CIS1	20	18	5356615	Zhfx1a	0.00429	0.01818	0.00429
4	2	116925138	Rasgrp1 CIS2	10	15	62053819	Myc CIS2	0.00432	0.03064	0.00432
144	6	125559038	MLF2_MOUSE/Cd4	278	2	62255318	Dpp4	0.07551	0.00432	0.00432
30	X	6107503	Pim2	287	10	93313812	Elk3	0.00437	0.01538	0.00437
150	11	22704217	Cct4	179	15	73760005	Ptp4a3	0.00439	0.00583	0.00439
117	17	26316781	NP_080847.1	207	5	135184914	Tmem142b (A730041O15Rik)	0.0044	0.08783	0.0044
50	X	6188924	Eras/Gata1	229	11	106496557	Pecam1 CIS1	0.00459	0.08777	0.00459
75	4	59382155	XP_485387.1 (SUSD1)	235	2	6624010	Cugbp2	0.00459	0.00898	0.00459
92	11	117147727	Sept9	184	10	79977684	Ptbp1/Fstl3	0.0046	0.00572	0.0046
92	11	117147727	Sept9	226	5	112944815	Selpl	0.0046	0.00582	0.0046
100	6	127826335	Ccnd2 CIS1	192	19	41386799	Arhgap19/Frat2	0.08861	0.00464	0.00464
130	17	33636505	Ppp1r10/Mrps18b	182	16	28770673	Hes1	0.00464	0.00519	0.00464
99	11	82818304	Slfn1/Nle1	233	17	42284355	Runx2	0.00496	0.00465	0.00465
130	17	33636505	Ppp1r10/Mrps18b	260	11	106576087	Pecam1 CIS2	0.00512	0.00468	0.00468
91	8	83465243	mmu-mir-24-2	239	7	134602200	E430002D04Rik	0.00585	0.00469	0.00469
49	4	46494177	Coro2a	88	11	100664287	Stat5a/Stat5b	0.00633	0.00475	0.00475
109	2	166826277	Slc9a8	171	6	121002865	Bid CIS1	0.00475	0.07855	0.00475
84	4	62491040	AI597013 (Akna)	214	11	86134747	Thrap1	0.08009	0.00476	0.00476
68	15	73551396	Dennd3	276	6	52788955	Tax1bp1/Jazf1(AI591476)	0.00487	0.00569	0.00487
2	15	61996945	Myc CIS1	10	15	62053819	Myc CIS2	-0.00488	-0.33974	-0.00488
23	5	146256166	Flt3	182	16	28770673	Hes1	0.01881	0.00488	0.00488
32	16	92355461	Runx1 CIS6	269	13	50636308	Sema4d CIS2	0.0049	0.00637	0.0049
99	11	82818304	Slfn1/Nle1	235	2	6624010	Cugbp2	0.0049	0.00689	0.0049
94	5	106722658	Gfi1 CIS1	181	7	33352770	1600014C10Rik	0.00499	0.06952	0.00499
3	17	45047722	Ccnd3	91	8	83465243	mmu-mir-24-2	0.02048	0.005	0.005
22	12	82415460	Jundm2 CIS1	196	7	119537370	Nsmce1	0.04507	0.00502	0.00502
87	5	147872034	1810059H22Rik/Katnal1 CIS1	239	7	134602200	E430002D04Rik	0.00502	0.00616	0.00502
100	6	127826335	Ccnd2 CIS1	108	13	37413988	Rreb1 (NP_001013410.2)	0.09137	0.00502	0.00502
34	9	32532718	Ets1/Fli1	321	13	97003691	Ccnb1/Slc30a5	0.00507	0.01317	0.00507
12	2	26396468	Notch1 CIS1	326	11	67927204	Pik3r5/Ntn1 CIS1	0.03215	0.00512	0.00512
68	15	73551396	Dennd3	135	7	135394362	Ifitm2	0.01242	0.00519	0.00519
78	10	80817942	Mknk2	344	15	102462245	Sp1	0.08618	0.0052	0.0052
103	10	62471742	Prg1	243	4	8846030	CIS without clear target gene nr.1	0.0826	0.00523	0.00523
30	X	6107503	Pim2	49	4	46494177	Coro2a	0.03394	0.00526	0.00526
145	1	91009086	Ramp1	171	6	121002865	Bid CIS1	0.0053	0.06929	0.0053
53	6	129919944	Clec12a	182	16	28770673	Hes1	0.00534	0.01301	0.00534
79	13	61798138	Ccrk/Ctsl	174	19	43928459	Wnt8b	0.00539	0.00835	0.00539
3	17	45047722	Ccnd3	6	X	47271889	mmu-mir-106a	0.01011	0.00544	0.00544
15	11	11611278	Ikaros (Zfpn1a1)	293	7	74372280	Crtc3 (2610312F20Rik)	0.2187	0.00545	0.00545
71	5	135638018	Mylc2pl	207	5	135184914	Tmem142b (A730041O15Rik)	0.00547	0.10176	0.00547
84	4	62491040	AI597013 (Akna)	107	17	81982560	Haao/Plekhh2	0.1079	0.00548	0.00548
114	5	122293363	Rhof	272	5	64712686	Rhoh CIS1	0.00581	0.00556	0.00556
26	4	148193835	Pik3cd	117	17	26316781	NP_080847.1	0.04018	0.00561	0.00561
21	16	91913533	Runx1 CIS1	83	11	100227067	Fkbp10/Jup	0.00562	0.00913	0.00562
114	5	122293363	Rhof	171	6	121002865	Bid CIS1	0.00568	0.07902	0.00568
48	1	165629250	Rcsd1	301	19	3940889	Ptprcap	0.0057	0.07307	0.0057
42	14	23891838	Rai17 CIS3	238	6	128010523	Ccnd2 CIS3	0.0058	0.00966	0.0058
52	4	135058760	E2F2	222	6	91554672	Nup210	0.00583	0.00691	0.00583
103	10	62471742	Prg1	262	18	60982195	Tcof1 CIS1	0.08259	0.00583	0.00583
76	11	79250691	Nf1	184	10	79977684	Ptbp1/Fstl3	0.10066	0.00585	0.00585
16	10	21006970	Myb/Ahi-1 CIS2	56	4	134975030	Rpl11/Tceb3 CIS2	0.04126	0.00587	0.00587
17	11	98977657	CCR7	51	16	92020693	Runx1 CIS3	0.00605	0.00749	0.00605
78	10	80817942	Mknk2	307	X	18857340	Rbm10	0.08792	0.00632	0.00632
92	11	117147727	Sept9	161	1	133918500	Btg2	0.00659	0.0064	0.0064
51	16	92020693	Runx1 CIS3	242	10	43934712	Rtn4ip1	0.00643	0.00738	0.00643
76	11	79250691	Nf1	90	18	61104445	Tcof1 CIS2	0.14005	0.00645	0.00645
44	15	83648555	Ttll12	212	X	98219402	Cnbp2	0.0065	0.01031	0.0065
35	11	78729767	Nos2/Ksr/Lgals9	339	3	100704312	Cd2	0.00668	0.01021	0.00668
27	16	92317511	Runx1 CIS5	77	16	31329934	Tfrc/Tnk2	0.05871	0.00675	0.00675
63	8	126125843	Irf2bp2 CIS2	135	7	135394362	Ifitm2	0.01265	0.00677	0.00677
31	3	29513696	Evi1/Mds1	309	18	4338175	Map3k8 (Tpl-2)	0.12978	0.00679	0.00679
8	10	21169584	Myb/Ahi-1 CIS4	226	5	112944815	Selpl	0.16889	0.0068	0.0068
49	4	46494177	Coro2a	222	6	91554672	Nup210	0.00689	0.0068	0.0068
58	11	98306017	Aiolos (Zfpn1a3)/Erbb2	151	7	129966482	Ptpre	0.00682	0.00989	0.00682
46	4	133073810	Ubxd5 (Socius)	181	7	33352770	1600014C10Rik	0.17514	0.00687	0.00687
46	4	133073810	Ubxd5 (Socius)	223	9	123788343	Ccr9/Lztfl1	0.14598	0.00687	0.00687
37	11	75003637	Smg6/rno-mir-132&212/Ovca2/Hic1 CIS2	336	13	27994348	ENSMUSG00000069257	0.09001	0.00692	0.00692
15	11	11611278	Ikaros (Zfpn1a1)	164	17	31905576	Tap2	0.25478	0.00696	0.00696
15	11	11611278	Ikaros (Zfpn1a1)	209	2	11551388	Il2ra	0.21899	0.00699	0.00699
38	16	91967594	Runx1 CIS2	201	17	25350322	Hmga1	0.00709	0.00932	0.00709
1	5	106805956	Gfi1 CIS2	31	3	29513696	Evi1/Mds1	0.0072	0.41026	0.0072
28	8	122087873	Cbfa2t3h	109	2	166826277	Slc9a8	0.02082	0.00721	0.00721
78	10	80817942	Mknk2	287	10	93313812	Elk3	0.08736	0.00721	0.00721
37	11	75003637	Smg6/rno-mir-132&212/Ovca2/Hic1 CIS2	144	6	125559038	MLF2_MOUSE/Cd4	0.00735	0.1726	0.00735
15	11	11611278	Ikaros (Zfpn1a1)	64	15	62112665	Myc CIS3	0.00749	0.02537	0.00749
33	11	87474817	mmu-mir-142	216	6	72720046	Vamp5	0.00822	0.00755	0.00755
37	11	75003637	Smg6/rno-mir-132&212/Ovca2/Hic1 CIS2	334	17	12963705	Phf10/Tcte3	0.09205	0.00755	0.00755
107	17	81982560	Haao/Plekhh2	123	7	74630640	Iqgap1	0.11263	0.00755	0.00755
103	10	62471742	Prg1	163	15	62361305	Myc/Pvt1 CIS2	0.08402	0.0076	0.0076
40	4	128587790	Lck	301	19	3940889	Ptprcap	0.00762	0.08607	0.00762
57	14	73629775	Elf1 CIS1	146	10	60123944	Psap	0.00779	0.00948	0.00779
9	11	68156417	Pik3r5/Ntn1 CIS2	229	11	106496557	Pecam1 CIS1	0.00782	0.06935	0.00782
63	8	126125843	Irf2bp2 CIS2	215	9	44227181	Cbl	0.00783	0.01226	0.00783
84	4	62491040	AI597013 (Akna)	117	17	26316781	NP_080847.1	0.10941	0.00797	0.00797
48	1	165629250	Rcsd1	166	10	120264582	4921513I03Rik	0.01182	0.00798	0.00798
14	12	82502431	Jundm2 CIS2	228	17	13683105	Chd1	0.00799	0.01368	0.00799
48	1	165629250	Rcsd1	215	9	44227181	Cbl	0.00803	0.01456	0.00803
24	2	26433345	Notch1 CIS2	39	14	23821113	Rai17 CIS2	0.00818	0.02145	0.00818
70	7	139354527	Ccnd1 CIS1	152	3	106882405	A930002I21Rik	0.00822	0.10671	0.00822
48	1	165629250	Rcsd1	198	6	147440275	Fgfr1op2/Itpr5	0.00831	0.11922	0.00831
51	16	92020693	Runx1 CIS3	129	11	49001295	Mgat1	0.01034	0.00833	0.00833
34	9	32532718	Ets1/Fli1	190	7	123850650	Fgfr2	0.00841	0.01537	0.00841
54	2	116859248	Rasgrp1 CIS1	184	10	79977684	Ptbp1/Fstl3	0.10027	0.00844	0.00844
12	2	26396468	Notch1 CIS1	108	13	37413988	Rreb1 (NP_001013410.2)	0.00846	0.02223	0.00846
10	15	62053819	Myc CIS2	29	17	27209067	Pim1 CIS1	0.00854	0.01363	0.00854
6	X	47271889	mmu-mir-106a	20	18	5356615	Zhfx1a	0.00856	0.07728	0.00856
1	5	106805956	Gfi1 CIS2	15	11	11611278	Ikaros (Zfpn1a1)	-0.00863	-0.13072	-0.00863
78	10	80817942	Mknk2	343	18	35181355	Hspa9a	0.08823	0.00864	0.00864
6	X	47271889	mmu-mir-106a	9	11	68156417	Pik3r5/Ntn1 CIS2	0.02644	0.00868	0.00868
42	14	23891838	Rai17 CIS3	258	3	103209145	Hipk1	0.12178	0.0087	0.0087
6	X	47271889	mmu-mir-106a	27	16	92317511	Runx1 CIS5	0.00875	0.01439	0.00875
44	15	83648555	Ttll12	160	8	105403371	Nfatc3	0.00876	0.01045	0.00876
43	7	139458175	Ccnd1 CIS2	137	3	85851115	Sh3d19/Lrba	0.00881	0.01199	0.00881
52	4	135058760	E2F2	131	11	59354627	AA536749	0.00925	0.00881	0.00881
77	16	31329934	Tfrc/Tnk2	105	11	115724245	Recql5	0.00884	0.01025	0.00884
46	4	133073810	Ubxd5 (Socius)	206	12	110690521	ENSMUSG00000066294	0.0089	0.01032	0.0089
23	5	146256166	Flt3	130	17	33636505	Ppp1r10/Mrps18b	0.02766	0.00893	0.00893
63	8	126125843	Irf2bp2 CIS2	196	7	119537370	Nsmce1	0.01168	0.00899	0.00899
3	17	45047722	Ccnd3	38	16	91967594	Runx1 CIS2	0.11268	0.00911	0.00911
24	2	26433345	Notch1 CIS2	154	7	62161980	C330024D12Rik	0.1738	0.00911	0.00911
15	11	11611278	Ikaros (Zfpn1a1)	278	2	62255318	Dpp4	0.2163	0.00918	0.00918
60	2	31991828	Ppapdc3 (D830019K17Rik)/ Nup214	144	6	125559038	MLF2_MOUSE/Cd4	0.12252	0.00919	0.00919
13	12	12295320	Nmyc1	112	6	127924961	Ccnd2 CIS2	0.00922	0.01858	0.00922
15	11	11611278	Ikaros (Zfpn1a1)	158	5	63417196	Klf3	0.22356	0.00922	0.00922
68	15	73551396	Dennd3	215	9	44227181	Cbl	0.00927	0.00931	0.00927
86	14	116575615	Ebi2/Phghdl1 CIS2	103	10	62471742	Prg1	0.00949	0.12984	0.00949
29	17	27209067	Pim1 CIS1	323	18	50245334	Tnfaip8	0.0095	0.02198	0.0095
15	11	11611278	Ikaros (Zfpn1a1)	268	18	65143165	Nedd4l	0.21879	0.00953	0.00953
1	5	106805956	Gfi1 CIS2	185	2	165410485	Prkcbp1/Sulf2 CIS2	0.00977	0.01306	0.00977
35	11	78729767	Nos2/Ksr/Lgals9	209	2	11551388	Il2ra	0.00985	0.01375	0.00985
15	11	11611278	Ikaros (Zfpn1a1)	35	11	78729767	Nos2/Ksr/Lgals9	0.11137	0.01	0.01
109	2	166826277	Slc9a8	114	5	122293363	Rhof	0.01007	0.0118	0.01007
56	4	134975030	Rpl11/Tceb3 CIS2	201	17	25350322	Hmga1	0.11754	0.0101	0.0101
21	16	91913533	Runx1 CIS1	70	7	139354527	Ccnd1 CIS1	0.01013	0.01643	0.01013
78	10	80817942	Mknk2	132	7	121330587	Itgal	0.13048	0.01019	0.01019
71	5	135638018	Mylc2pl	84	4	62491040	AI597013 (Akna)	0.0102	0.12064	0.0102
16	10	21006970	Myb/Ahi-1 CIS2	226	5	112944815	Selpl	0.05668	0.01023	0.01023
7	15	62187673	Myc/Pvt1 CIS1	346	10	20926812	Myb/Ahi-1 CIS1	0.0103	0.01509	0.0103
8	10	21169584	Myb/Ahi-1 CIS4	140	1	180313470	Itpkb	1	0.01035	0.01035
31	3	29513696	Evi1/Mds1	158	5	63417196	Klf3	0.01037	0.01862	0.01037
6	X	47271889	mmu-mir-106a	73	1	163990349	Sell/Selp	0.38755	0.01069	0.01069
22	12	82415460	Jundm2 CIS1	301	19	3940889	Ptprcap	0.01972	0.01085	0.01085
30	X	6107503	Pim2	281	8	94263863	Gpr56	0.1133	0.0109	0.0109
53	6	129919944	Clec12a	107	17	81982560	Haao/Plekhh2	0.01094	0.15453	0.01094
78	10	80817942	Mknk2	240	11	119658667	Raptor	0.10853	0.01124	0.01124
23	5	146256166	Flt3	53	6	129919944	Clec12a	0.07139	0.0113	0.0113
27	16	92317511	Runx1 CIS5	229	11	106496557	Pecam1 CIS1	0.01387	0.01132	0.01132
8	10	21169584	Myb/Ahi-1 CIS4	273	11	68741802	Aurkb/Per1	0.01135	0.03981	0.01135
76	11	79250691	Nf1	92	11	117147727	Sept9	0.15475	0.01137	0.01137
56	4	134975030	Rpl11/Tceb3 CIS2	95	11	116181245	Rnf157 CIS1	0.16331	0.01144	0.01144
40	4	128587790	Lck	243	4	8846030	CIS without clear target gene nr.1	0.01147	0.01605	0.01147
12	2	26396468	Notch1 CIS1	39	14	23821113	Rai17 CIS2	0.01152	0.03229	0.01152
24	2	26433345	Notch1 CIS2	201	17	25350322	Hmga1	0.01178	0.03225	0.01178
60	2	31991828	Ppapdc3 (D830019K17Rik)/ Nup214	95	11	116181245	Rnf157 CIS1	0.138	0.01184	0.01184
40	4	128587790	Lck	149	7	121235400	Spn	0.01201	0.01186	0.01186
48	1	165629250	Rcsd1	144	6	125559038	MLF2_MOUSE/Cd4	0.01187	0.14566	0.01187
3	17	45047722	Ccnd3	203	5	148367308	4930588N13Rik	0.12909	0.01191	0.01191
24	2	26433345	Notch1 CIS2	149	7	121235400	Spn	0.01192	0.0297	0.01192
8	10	21169584	Myb/Ahi-1 CIS4	315	12	109703608	Igh-6 CIS2	0.01193	0.09058	0.01193
10	15	62053819	Myc CIS2	94	5	106722658	Gfi1 CIS1	0.05055	0.01193	0.01193
56	4	134975030	Rpl11/Tceb3 CIS2	107	17	81982560	Haao/Plekhh2	0.16501	0.01197	0.01197
27	16	92317511	Runx1 CIS5	50	X	6188924	Eras/Gata1	0.09098	0.01204	0.01204
30	X	6107503	Pim2	134	2	156341571	Sla2	0.01204	0.0144	0.01204
2	15	61996945	Myc CIS1	12	2	26396468	Notch1 CIS1	-0.01214	-0.1377	-0.01214
37	11	75003637	Smg6/rno-mir-132&212/Ovca2/Hic1 CIS2	184	10	79977684	Ptbp1/Fstl3	0.11047	0.01215	0.01215
45	7	67497870	Chd2	243	4	8846030	CIS without clear target gene nr.1	0.01227	0.01612	0.01227
52	4	135058760	E2F2	91	8	83465243	mmu-mir-24-2	0.01247	0.02515	0.01247
33	11	87474817	mmu-mir-142	187	5	136645306	Hrbl	0.01267	0.01622	0.01267
8	10	21169584	Myb/Ahi-1 CIS4	289	5	136690778	Hrbl/6430598A04Rik	0.0127	0.02343	0.0127
23	5	146256166	Flt3	315	12	109703608	Igh-6 CIS2	0.01271	0.17155	0.01271
24	2	26433345	Notch1 CIS2	88	11	100664287	Stat5a/Stat5b	0.01274	0.0165	0.01274
78	10	80817942	Mknk2	133	9	57756310	Csk/Cyp1a1	0.12757	0.01288	0.01288
37	11	75003637	Smg6/rno-mir-132&212/Ovca2/Hic1 CIS2	252	4	105792860	Ssbp3/Thea CIS1	0.11236	0.0129	0.0129
8	10	21169584	Myb/Ahi-1 CIS4	320	11	79340398	Rab11fip4	0.01292	0.02421	0.01292
25	X	42948379	Elf4	229	11	106496557	Pecam1 CIS1	0.01308	0.16816	0.01308
4	2	116925138	Rasgrp1 CIS2	122	16	48648373	Cd47	0.0131	0.05215	0.0131
36	11	74899117	Smg6/rno-mir-132&212/Ovca2/Hic1 CIS1	113	3	93866515	Rorc	0.018	0.01325	0.01325
36	11	74899117	Smg6/rno-mir-132&212/Ovca2/Hic1 CIS1	144	6	125559038	MLF2_MOUSE/Cd4	0.01328	0.15724	0.01328
25	X	42948379	Elf4	327	11	57827225	Cnot8	0.0134	0.01838	0.0134
28	8	122087873	Cbfa2t3h	200	5	123654737	6330548G22Rik/Sbno1	0.15744	0.01348	0.01348
6	X	47271889	mmu-mir-106a	87	5	147872034	1810059H22Rik/Katnal1 CIS1	0.01622	0.01365	0.01365
47	14	109596175	mmu-mir-17	81	15	62474256	Myc/Pvt1 CIS3	0.01419	0.01366	0.01366
4	2	116925138	Rasgrp1 CIS2	86	14	116575615	Ebi2/Phghdl1 CIS2	0.01371	0.02736	0.01371
15	11	11611278	Ikaros (Zfpn1a1)	316	2	45043418	Zfhx1b CIS2	0.01376	0.03452	0.01376
29	17	27209067	Pim1 CIS1	176	4	117416154	Mpl	0.01767	0.01381	0.01381
39	14	23821113	Rai17 CIS2	188	X	135308787	Irs4	0.01384	0.01874	0.01384
4	2	116925138	Rasgrp1 CIS2	159	2	30585878	Prrx2/Cstad CIS2	0.17784	0.01393	0.01393
11	17	27304632	Pim1 CIS2	333	2	27054638	C630035N08Rik	0.05604	0.01394	0.01394
33	11	87474817	mmu-mir-142	119	2	32575298	Eng	0.01402	0.02073	0.01402
39	14	23821113	Rai17 CIS2	111	3	95161435	Mcl1	0.01408	0.01896	0.01408
12	2	26396468	Notch1 CIS1	107	17	81982560	Haao/Plekhh2	0.0141	0.13054	0.0141
4	2	116925138	Rasgrp1 CIS2	211	1	133102528	Plekha6	0.17434	0.01437	0.01437
31	3	29513696	Evi1/Mds1	108	13	37413988	Rreb1 (NP_001013410.2)	0.01466	0.01855	0.01466
4	2	116925138	Rasgrp1 CIS2	23	5	146256166	Flt3	-0.06266	-0.01481	-0.01481
27	16	92317511	Runx1 CIS5	307	X	18857340	Rbm10	0.01485	0.21957	0.01485
30	X	6107503	Pim2	286	1	178285800	Hnrpu	0.13669	0.01501	0.01501
36	11	74899117	Smg6/rno-mir-132&212/Ovca2/Hic1 CIS1	81	15	62474256	Myc/Pvt1 CIS3	0.02431	0.01507	0.01507
18	11	74741154	Smg6	50	X	6188924	Eras/Gata1	0.01526	0.02277	0.01526
30	X	6107503	Pim2	244	14	73877874	Elf1 CIS2	0.13627	0.01527	0.01527
28	8	122087873	Cbfa2t3h	322	10	42999792	Scml4	0.12854	0.01532	0.01532
15	11	11611278	Ikaros (Zfpn1a1)	17	11	98977657	CCR7	1	0.0154	0.0154
31	3	29513696	Evi1/Mds1	155	19	4087109	Adbrk1 CIS2	0.01543	0.18189	0.01543
9	11	68156417	Pik3r5/Ntn1 CIS2	163	15	62361305	Myc/Pvt1 CIS2	0.01745	0.01546	0.01546
37	11	75003637	Smg6/rno-mir-132&212/Ovca2/Hic1 CIS2	113	3	93866515	Rorc	0.15207	0.01562	0.01562
4	2	116925138	Rasgrp1 CIS2	56	4	134975030	Rpl11/Tceb3 CIS2	0.05282	0.01574	0.01574
1	5	106805956	Gfi1 CIS2	40	4	128587790	Lck	-0.03543	-0.01588	-0.01588
3	17	45047722	Ccnd3	23	5	146256166	Flt3	-0.08466	-0.01594	-0.01594
4	2	116925138	Rasgrp1 CIS2	64	15	62112665	Myc CIS3	0.11031	0.01617	0.01617
41	2	28536129	Gfi1b/Tsc1	111	3	95161435	Mcl1	0.15926	0.0162	0.0162
35	11	78729767	Nos2/Ksr/Lgals9	155	19	4087109	Adbrk1 CIS2	0.01636	0.17183	0.01636
10	15	62053819	Myc CIS2	210	2	44857938	Zfhx1b CIS1	0.01655	0.02061	0.01655
6	X	47271889	mmu-mir-106a	21	16	91913533	Runx1 CIS1	0.05072	0.01658	0.01658
40	4	128587790	Lck	179	15	73760005	Ptp4a3	0.01668	0.02208	0.01668
6	X	47271889	mmu-mir-106a	23	5	146256166	Flt3	-0.06359	-0.0167	-0.0167
29	17	27209067	Pim1 CIS1	233	17	42284355	Runx2	0.0168	0.02549	0.0168
30	X	6107503	Pim2	259	6	125889505	Tnfrsf7/Tapbp1	0.13844	0.01688	0.01688
15	11	11611278	Ikaros (Zfpn1a1)	89	6	121361605	Bid CIS2	0.32721	0.01701	0.01701
78	10	80817942	Mknk2	109	2	166826277	Slc9a8	0.14691	0.01703	0.01703
1	5	106805956	Gfi1 CIS2	24	2	26433345	Notch1 CIS2	-0.01704	-0.04723	-0.01704
40	4	128587790	Lck	144	6	125559038	MLF2_MOUSE/Cd4	0.01712	0.17012	0.01712
54	2	116859248	Rasgrp1 CIS1	163	15	62361305	Myc/Pvt1 CIS2	0.10081	0.01712	0.01712
5	7	108013127	Rras2 CIS1	297	11	114982131	Rab37	0.01718	0.03051	0.01718
75	4	59382155	XP_485387.1 (SUSD1)	78	10	80817942	Mknk2	0.01719	0.14716	0.01719
10	15	62053819	Myc CIS2	184	10	79977684	Ptbp1/Fstl3	0.0172	0.02899	0.0172
46	4	133073810	Ubxd5 (Socius)	110	11	54874897	D11Ertd461e (Ccdc69)	0.01727	0.01792	0.01727
8	10	21169584	Myb/Ahi-1 CIS4	345	17	32751830	Clic1_MOUSE	1	0.0174	0.0174
18	11	74741154	Smg6	47	14	109596175	mmu-mir-17	0.0203	0.01744	0.01744
23	5	146256166	Flt3	222	6	91554672	Nup210	0.01779	0.02458	0.01779
5	7	108013127	Rras2 CIS1	83	11	100227067	Fkbp10/Jup	0.0179	0.04856	0.0179
1	5	106805956	Gfi1 CIS2	56	4	134975030	Rpl11/Tceb3 CIS2	-0.01798	-0.0612	-0.01798
31	3	29513696	Evi1/Mds1	140	1	180313470	Itpkb	0.15838	0.01804	0.01804
11	17	27304632	Pim1 CIS2	164	17	31905576	Tap2	0.01808	0.02248	0.01808
11	17	27304632	Pim1 CIS2	152	3	106882405	A930002I21Rik	0.12216	0.01809	0.01809
39	14	23821113	Rai17 CIS2	97	1	191256030	Ints7 (5930412E23Rik)/Dtl	0.01811	0.02571	0.01811
2	15	61996945	Myc CIS1	32	16	92355461	Runx1 CIS6	0.01818	0.04362	0.01818
20	18	5356615	Zhfx1a	57	14	73629775	Elf1 CIS1	0.02733	0.01828	0.01828
30	X	6107503	Pim2	139	15	80619665	Grap2	0.1644	0.0183	0.0183
10	15	62053819	Myc CIS2	275	1	136101000	Kif21b/5730559C18Rik	0.08311	0.01833	0.01833
30	X	6107503	Pim2	221	19	28737299	C030046E11Rik (KIAA1432)	0.13736	0.01848	0.01848
49	4	46494177	Coro2a	60	2	31991828	Ppapdc3 (D830019K17Rik)/ Nup214	0.02886	0.0185	0.0185
37	11	75003637	Smg6/rno-mir-132&212/Ovca2/Hic1 CIS2	237	11	86624557	Dhx40/Cltc	0.11014	0.01858	0.01858
45	7	67497870	Chd2	110	11	54874897	D11Ertd461e (Ccdc69)	0.02485	0.01858	0.01858
30	X	6107503	Pim2	100	6	127826335	Ccnd2 CIS1	0.18715	0.01886	0.01886
70	7	139354527	Ccnd1 CIS1	78	10	80817942	Mknk2	0.01904	0.16537	0.01904
30	X	6107503	Pim2	155	19	4087109	Adbrk1 CIS2	0.16347	0.01905	0.01905
24	2	26433345	Notch1 CIS2	102	12	108157081	Akt1	0.01918	0.05281	0.01918
23	5	146256166	Flt3	208	19	6187971	Rasgrp2/Men1	0.01923	0.03114	0.01923
28	8	122087873	Cbfa2t3h	210	2	44857938	Zfhx1b CIS1	0.15935	0.01925	0.01925
6	X	47271889	mmu-mir-106a	340	6	8460029	Glcci1	0.21824	0.01943	0.01943
37	11	75003637	Smg6/rno-mir-132&212/Ovca2/Hic1 CIS2	182	16	28770673	Hes1	0.11174	0.01946	0.01946
78	10	80817942	Mknk2	114	5	122293363	Rhof	0.14506	0.01952	0.01952
15	11	11611278	Ikaros (Zfpn1a1)	93	5	104706233	Lrrc5	0.29525	0.0196	0.0196
28	8	122087873	Cbfa2t3h	328	17	44280165	NP_035325.1	0.12935	0.01968	0.01968
30	X	6107503	Pim2	70	7	139354527	Ccnd1 CIS1	0.01971	0.04095	0.01971
6	X	47271889	mmu-mir-106a	57	14	73629775	Elf1 CIS1	0.02906	0.01977	0.01977
21	16	91913533	Runx1 CIS1	291	6	31166635	mmu-mir-29a	0.01987	0.02538	0.01987
23	5	146256166	Flt3	242	10	43934712	Rtn4ip1	0.01987	0.02889	0.01987
4	2	116925138	Rasgrp1 CIS2	6	X	47271889	mmu-mir-106a	0.02017	0.07726	0.02017
44	15	83648555	Ttll12	78	10	80817942	Mknk2	0.02028	0.02421	0.02028
21	16	91913533	Runx1 CIS1	229	11	106496557	Pecam1 CIS1	0.02029	0.19221	0.02029
2	15	61996945	Myc CIS1	23	5	146256166	Flt3	-0.03616	-0.02038	-0.02038
23	5	146256166	Flt3	171	6	121002865	Bid CIS1	0.02038	0.2099	0.02038
3	17	45047722	Ccnd3	82	11	115245697	Armc7/Atp5h	0.02042	0.02485	0.02042
19	5	139597100	Lfng	288	11	116237707	Rnf157 CIS2	0.19963	0.0205	0.0205
10	15	62053819	Myc CIS2	125	2	13999812	Stam	0.03135	0.0206	0.0206
5	7	108013127	Rras2 CIS1	26	4	148193835	Pik3cd	0.02064	0.02083	0.02064
21	16	91913533	Runx1 CIS1	250	15	95822465	Tmem16f/Dbx2	0.02081	0.03605	0.02081
61	16	92091729	Runx1 CIS4	78	10	80817942	Mknk2	0.02081	0.1883	0.02081
63	8	126125843	Irf2bp2 CIS2	68	15	73551396	Dennd3	0.02091	0.02819	0.02091
18	11	74741154	Smg6	326	11	67927204	Pik3r5/Ntn1 CIS1	0.20156	0.02092	0.02092
13	12	12295320	Nmyc1	70	7	139354527	Ccnd1 CIS1	0.02118	0.05093	0.02118
1	5	106805956	Gfi1 CIS2	73	1	163990349	Sell/Selp	-0.02634	-0.02121	-0.02121
8	10	21169584	Myb/Ahi-1 CIS4	163	15	62361305	Myc/Pvt1 CIS2	0.16779	0.02127	0.02127
10	15	62053819	Myc CIS2	250	15	95822465	Tmem16f/Dbx2	0.08414	0.02133	0.02133
26	4	148193835	Pik3cd	65	9	44501321	Bcl9l/Blr1/Ddx	0.02135	0.02503	0.02135
25	X	42948379	Elf4	211	1	133102528	Plekha6	0.02138	0.03543	0.02138
16	10	21006970	Myb/Ahi-1 CIS2	193	13	108811918	Il6st	0.0583	0.02141	0.02141
37	11	75003637	Smg6/rno-mir-132&212/Ovca2/Hic1 CIS2	185	2	165410485	Prkcbp1/Sulf2 CIS2	0.11215	0.02155	0.02155
30	X	6107503	Pim2	73	1	163990349	Sell/Selp	0.02184	0.03334	0.02184
1	5	106805956	Gfi1 CIS2	273	11	68741802	Aurkb/Per1	0.30742	0.0219	0.0219
17	11	98977657	CCR7	121	4	132051638	Wasf1/D030015G18Rik/Fgr	0.07996	0.02194	0.02194
2	15	61996945	Myc CIS1	159	2	30585878	Prrx2/Cstad CIS2	0.08752	0.02207	0.02207
8	10	21169584	Myb/Ahi-1 CIS4	105	11	115724245	Recql5	0.28749	0.02209	0.02209
4	2	116925138	Rasgrp1 CIS2	28	8	122087873	Cbfa2t3h	-0.04846	-0.02215	-0.02215
27	16	92317511	Runx1 CIS5	210	2	44857938	Zfhx1b CIS1	0.02391	0.02215	0.02215
31	3	29513696	Evi1/Mds1	100	6	127826335	Ccnd2 CIS1	0.02216	0.18923	0.02216
9	11	68156417	Pik3r5/Ntn1 CIS2	178	7	24196140	Nfkbib	0.12757	0.02228	0.02228
30	X	6107503	Pim2	146	10	60123944	Psap	0.16596	0.02238	0.02238
46	4	133073810	Ubxd5 (Socius)	102	12	108157081	Akt1	0.17488	0.02263	0.02263
46	4	133073810	Ubxd5 (Socius)	87	5	147872034	1810059H22Rik/Katnal1 CIS1	0.02289	0.02834	0.02289
8	10	21169584	Myb/Ahi-1 CIS4	311	16	16742627	Vpreb2	1	0.0231	0.0231
21	16	91913533	Runx1 CIS1	50	X	6188924	Eras/Gata1	0.12003	0.02313	0.02313
8	10	21169584	Myb/Ahi-1 CIS4	117	17	26316781	NP_080847.1	1	0.02319	0.02319
31	3	29513696	Evi1/Mds1	185	2	165410485	Prkcbp1/Sulf2 CIS2	0.15856	0.02328	0.02328
33	11	87474817	mmu-mir-142	73	1	163990349	Sell/Selp	0.02406	0.02348	0.02348
270	11	100707907	Stat3/Sta5a/Stat5b	335	17	45563625	1700122O11Rik/Foxp4	0.02351	0.03566	0.02351
37	11	75003637	Smg6/rno-mir-132&212/Ovca2/Hic1 CIS2	163	15	62361305	Myc/Pvt1 CIS2	0.11171	0.02353	0.02353
30	X	6107503	Pim2	168	18	75510205	Smad7/Dym/Gm672	0.19032	0.02373	0.02373
7	15	62187673	Myc/Pvt1 CIS1	268	18	65143165	Nedd4l	0.02378	0.05214	0.02378
15	11	11611278	Ikaros (Zfpn1a1)	57	14	73629775	Elf1 CIS1	0.06717	0.02381	0.02381
3	17	45047722	Ccnd3	11	17	27304632	Pim1 CIS2	0.02385	0.08523	0.02385
1	5	106805956	Gfi1 CIS2	331	7	95200245	Fcshd2	0.02389	0.09384	0.02389
22	12	82415460	Jundm2 CIS1	300	2	103641698	Lmo2	0.21646	0.02398	0.02398
27	16	92317511	Runx1 CIS5	286	1	178285800	Hnrpu	0.23131	0.02402	0.02402
254	10	93098682	Pctk2	270	11	100707907	Stat3/Sta5a/Stat5b	0.02619	0.02407	0.02407
2	15	61996945	Myc CIS1	342	7	95441460	Stard10	0.02408	0.10002	0.02408
36	11	74899117	Smg6/rno-mir-132&212/Ovca2/Hic1 CIS1	86	14	116575615	Ebi2/Phghdl1 CIS2	0.02449	0.0241	0.0241
28	8	122087873	Cbfa2t3h	337	3	102814255	Ptpn22/Trim33	0.12826	0.02417	0.02417
22	12	82415460	Jundm2 CIS1	63	8	126125843	Irf2bp2 CIS2	0.09674	0.02449	0.02449
27	16	92317511	Runx1 CIS5	244	14	73877874	Elf1 CIS2	0.23239	0.02454	0.02454
46	4	133073810	Ubxd5 (Socius)	76	11	79250691	Nf1	0.02454	0.02584	0.02454
1	5	106805956	Gfi1 CIS2	343	18	35181355	Hspa9a	0.02467	0.03425	0.02467
1	5	106805956	Gfi1 CIS2	64	15	62112665	Myc CIS3	0.02483	0.12475	0.02483
1	5	106805956	Gfi1 CIS2	263	12	83704299	2310044G17Rik	0.02487	0.27306	0.02487
18	11	74741154	Smg6	302	3	9883135	Pag1	0.20156	0.025	0.025
40	4	128587790	Lck	97	1	191256030	Ints7 (5930412E23Rik)/Dtl	0.02502	0.02558	0.02502
14	12	82502431	Jundm2 CIS2	103	10	62471742	Prg1	0.02514	0.12406	0.02514
52	4	135058760	E2F2	54	2	116859248	Rasgrp1 CIS1	0.02518	0.19111	0.02518
27	16	92317511	Runx1 CIS5	294	14	116536015	Ebi2/Phghdl1 CIS1	0.18995	0.02546	0.02546
3	17	45047722	Ccnd3	308	8	122803223	Q60588_MOUSE (Gag)	0.18485	0.02547	0.02547
1	5	106805956	Gfi1 CIS2	307	X	18857340	Rbm10	0.02548	0.36524	0.02548
16	10	21006970	Myb/Ahi-1 CIS2	105	11	115724245	Recql5	0.10757	0.02559	0.02559
28	8	122087873	Cbfa2t3h	104	5	74670796	Kit	0.21408	0.02562	0.02562
15	11	11611278	Ikaros (Zfpn1a1)	56	4	134975030	Rpl11/Tceb3 CIS2	0.08062	0.02565	0.02565
5	7	108013127	Rras2 CIS1	8	10	21169584	Myb/Ahi-1 CIS4	0.02579	0.2042	0.02579
253	1	171604037	Cd48	308	8	122803223	Q60588_MOUSE (Gag)	0.02586	0.03409	0.02586
41	2	28536129	Gfi1b/Tsc1	78	10	80817942	Mknk2	0.02604	0.22064	0.02604
10	15	62053819	Myc CIS2	273	11	68741802	Aurkb/Per1	0.08346	0.02613	0.02613
28	8	122087873	Cbfa2t3h	232	13	50518384	Sema4d CIS1	0.15943	0.02628	0.02628
2	15	61996945	Myc CIS1	312	17	49415925	Satb1	0.02648	0.06934	0.02648
23	5	146256166	Flt3	153	6	135683425	Gpr19/Cdkn1b	0.02649	0.04097	0.02649
280	15	103321042	Nfe2	287	10	93313812	Elk3	0.02698	0.05412	0.02698
280	15	103321042	Nfe2	295	9	108044711	Ube1l	0.0273	0.04635	0.0273
8	10	21169584	Myb/Ahi-1 CIS4	296	15	36452345	Rnf19	0.02732	0.08406	0.02732
31	3	29513696	Evi1/Mds1	76	11	79250691	Nf1	0.02783	0.2388	0.02783
30	X	6107503	Pim2	78	10	80817942	Mknk2	0.02785	0.27164	0.02785
9	11	68156417	Pik3r5/Ntn1 CIS2	20	18	5356615	Zhfx1a	0.0279	0.07238	0.0279
280	15	103321042	Nfe2	345	17	32751830	Clic1_MOUSE	0.0279	0.0393	0.0279
26	4	148193835	Pik3cd	232	13	50518384	Sema4d CIS1	0.21915	0.02801	0.02801
31	3	29513696	Evi1/Mds1	117	17	26316781	NP_080847.1	0.21484	0.02812	0.02812
280	15	103321042	Nfe2	313	12	106173728	Hspca	0.0282	0.03796	0.0282
282	4	43375580	Cd72	299	7	74247390	Fes	0.02825	0.04854	0.02825
18	11	74741154	Smg6	163	15	62361305	Myc/Pvt1 CIS2	0.02831	0.07925	0.02831
261	14	39096025	Tspan14	280	15	103321042	Nfe2	0.0313	0.02831	0.02831
2	15	61996945	Myc CIS1	26	4	148193835	Pik3cd	-0.02851	-0.14032	-0.02851
9	11	68156417	Pik3r5/Ntn1 CIS2	228	17	13683105	Chd1	0.12631	0.02856	0.02856
18	11	74741154	Smg6	285	8	122782319	Mc1r	0.20382	0.02863	0.02863
154	7	62161980	C330024D12Rik	324	7	73843054	5430400N05Rik	0.02866	0.04526	0.02866
292	10	19516030	Il22ra2	346	10	20926812	Myb/Ahi-1 CIS1	0.03272	0.02866	0.02866
280	15	103321042	Nfe2	324	7	73843054	5430400N05Rik	0.02867	0.03663	0.02867
233	17	42284355	Runx2	298	3	95416724	Otud7b (Za20d1) CIS1	0.04735	0.02891	0.02891
11	17	27304632	Pim1 CIS2	114	5	122293363	Rhof	0.02899	0.08347	0.02899
25	X	42948379	Elf4	174	19	43928459	Wnt8b	0.02901	0.04835	0.02901
167	17	81791745	Mta3/Thada/Haao	265	3	151933285	St6galnac5	0.02922	0.05707	0.02922
282	4	43375580	Cd72	319	11	107492756	Helz	0.02936	0.04577	0.02936
25	X	42948379	Elf4	150	11	22704217	Cct4	0.02946	0.04843	0.02946
25	X	42948379	Elf4	166	10	120264582	4921513I03Rik	0.03026	0.02957	0.02957
16	10	21006970	Myb/Ahi-1 CIS2	55	17	33028799	Nfkbil1	0.02959	0.05851	0.02959
282	4	43375580	Cd72	345	17	32751830	Clic1_MOUSE	0.02964	0.04047	0.02964
261	14	39096025	Tspan14	287	10	93313812	Elk3	0.0299	0.05529	0.0299
3	17	45047722	Ccnd3	10	15	62053819	Myc CIS2	0.02993	0.04529	0.02993
226	5	112944815	Selpl	270	11	100707907	Stat3/Sta5a/Stat5b	0.05672	0.02999	0.02999
22	12	82415460	Jundm2 CIS1	286	1	178285800	Hnrpu	0.03026	0.03661	0.03026
301	19	3940889	Ptprcap	326	11	67927204	Pik3r5/Ntn1 CIS1	0.03043	0.03596	0.03043
15	11	11611278	Ikaros (Zfpn1a1)	188	X	135308787	Irs4	0.03069	0.07627	0.03069
10	15	62053819	Myc CIS2	147	16	90609343	Ifnar1	0.03072	0.04946	0.03072
154	7	62161980	C330024D12Rik	261	14	39096025	Tspan14	0.03073	0.03965	0.03073
32	16	92355461	Runx1 CIS6	50	X	6188924	Eras/Gata1	0.03078	0.04148	0.03078
167	17	81791745	Mta3/Thada/Haao	298	3	95416724	Otud7b (Za20d1) CIS1	0.03085	0.03352	0.03085
22	12	82415460	Jundm2 CIS1	225	4	154563686	Ttll10 (4833412E22Rik)/mmu-mir-200b	0.03089	0.05569	0.03089
21	16	91913533	Runx1 CIS1	195	9	72522851	ENSMUSESTG00000012933	0.03099	0.04175	0.03099
20	18	5356615	Zhfx1a	337	3	102814255	Ptpn22/Trim33	0.031	0.04932	0.031
220	5	99594376	Plac8 CIS1	285	8	122782319	Mc1r	0.03109	0.05876	0.03109
21	16	91913533	Runx1 CIS1	246	9	114405251	Glb1	0.03119	0.25266	0.03119
37	11	75003637	Smg6/rno-mir-132&212/Ovca2/Hic1 CIS2	47	14	109596175	mmu-mir-17	0.23054	0.0312	0.0312
4	2	116925138	Rasgrp1 CIS2	13	12	12295320	Nmyc1	-0.16711	-0.03134	-0.03134
220	5	99594376	Plac8 CIS1	290	9	109100351	Scotin	0.03134	0.05921	0.03134
22	12	82415460	Jundm2 CIS1	178	7	24196140	Nfkbib	0.26204	0.03137	0.03137
10	15	62053819	Myc CIS2	101	2	30550628	Prrx2/Cstad CIS1	0.03139	0.05864	0.03139
45	7	67497870	Chd2	66	7	119678160	Il21r/Nsmce1	0.0316	0.03139	0.03139
199	8	110893158	Znrf1	265	3	151933285	St6galnac5	0.03144	0.04456	0.03144
276	6	52788955	Tax1bp1/Jazf1(AI591476)	338	11	48834004	Tgtp/Ifi47	0.05362	0.03147	0.03147
22	12	82415460	Jundm2 CIS1	238	6	128010523	Ccnd2 CIS3	0.03148	0.03418	0.03148
253	1	171604037	Cd48	271	18	39252235	Arhgap26	0.03515	0.03152	0.03152
9	11	68156417	Pik3r5/Ntn1 CIS2	54	2	116859248	Rasgrp1 CIS1	0.03163	0.08085	0.03163
28	8	122087873	Cbfa2t3h	153	6	135683425	Gpr19/Cdkn1b	0.1837	0.03178	0.03178
5	7	108013127	Rras2 CIS1	89	6	121361605	Bid CIS2	0.03184	0.06246	0.03184
13	12	12295320	Nmyc1	220	5	99594376	Plac8 CIS1	0.05354	0.03192	0.03192
261	14	39096025	Tspan14	313	12	106173728	Hspca	0.03193	0.0392	0.03193
20	18	5356615	Zhfx1a	229	11	106496557	Pecam1 CIS1	0.03206	0.20051	0.03206
258	3	103209145	Hipk1	266	16	92989123	Morc3	0.05063	0.03207	0.03207
39	14	23821113	Rai17 CIS2	56	4	134975030	Rpl11/Tceb3 CIS2	0.03988	0.03211	0.03211
32	16	92355461	Runx1 CIS6	48	1	165629250	Rcsd1	0.03216	0.04589	0.03216
292	10	19516030	Il22ra2	321	13	97003691	Ccnb1/Slc30a5	0.03227	0.04476	0.03227
20	18	5356615	Zhfx1a	304	4	132781610	Pigv/Arid1a CIS3	0.03232	0.04841	0.03232
6	X	47271889	mmu-mir-106a	37	11	75003637	Smg6/rno-mir-132&212/Ovca2/Hic1 CIS2	0.03233	0.05317	0.03233
247	17	33739737	Prr3	334	17	12963705	Phf10/Tcte3	0.03235	0.03456	0.03235
292	10	19516030	Il22ra2	294	14	116536015	Ebi2/Phghdl1 CIS1	0.03238	0.04147	0.03238
261	14	39096025	Tspan14	345	17	32751830	Clic1_MOUSE	0.03239	0.04193	0.03239
4	2	116925138	Rasgrp1 CIS2	30	X	6107503	Pim2	-0.04345	-0.03241	-0.03241
288	11	116237707	Rnf157 CIS2	338	11	48834004	Tgtp/Ifi47	0.03625	0.03241	0.03241
22	12	82415460	Jundm2 CIS1	260	11	106576087	Pecam1 CIS2	0.03249	0.05653	0.03249
253	1	171604037	Cd48	284	14	67474050	Chc1l	0.03251	0.04781	0.03251
284	14	67474050	Chc1l	292	10	19516030	Il22ra2	0.03868	0.03258	0.03258
176	4	117416154	Mpl	266	16	92989123	Morc3	0.0465	0.03277	0.03277
204	5	32170510	Fgfr3	282	4	43375580	Cd72	0.05929	0.03283	0.03283
4	2	116925138	Rasgrp1 CIS2	217	4	131937555	Fgr	0.03303	0.15949	0.03303
15	11	11611278	Ikaros (Zfpn1a1)	318	8	10297145	3930402G23Rik CIS1	0.18195	0.03309	0.03309
22	12	82415460	Jundm2 CIS1	134	2	156341571	Sla2	0.04381	0.03311	0.03311
265	3	151933285	St6galnac5	300	2	103641698	Lmo2	0.03633	0.03323	0.03323
247	17	33739737	Prr3	317	11	77244457	Git1	0.03346	0.03772	0.03346
12	2	26396468	Notch1 CIS1	271	18	39252235	Arhgap26	0.03358	0.03606	0.03358
88	11	100664287	Stat5a/Stat5b	266	16	92989123	Morc3	0.04131	0.03358	0.03358
157	7	108154859	Rras2 CIS2	304	4	132781610	Pigv/Arid1a CIS3	0.03359	0.07204	0.03359
13	12	12295320	Nmyc1	284	14	67474050	Chc1l	0.0336	0.07042	0.0336
16	10	21006970	Myb/Ahi-1 CIS2	75	4	59382155	XP_485387.1 (SUSD1)	0.10493	0.03364	0.03364
165	16	54846643	Lrriq2	266	16	92989123	Morc3	0.05588	0.03371	0.03371
12	2	26396468	Notch1 CIS1	310	7	120756180	Coro1a	0.03379	0.09642	0.03379
12	2	26396468	Notch1 CIS1	331	7	95200245	Fcshd2	0.0338	0.07828	0.0338
157	7	108154859	Rras2 CIS2	331	7	95200245	Fcshd2	0.0338	0.06242	0.0338
171	6	121002865	Bid CIS1	266	16	92989123	Morc3	0.04705	0.03381	0.03381
247	17	33739737	Prr3	323	18	50245334	Tnfaip8	0.03392	0.04681	0.03392
28	8	122087873	Cbfa2t3h	188	X	135308787	Irs4	0.18427	0.03396	0.03396
197	4	128793830	Khdrbs1/ptp4a2	265	3	151933285	St6galnac5	0.03402	0.04594	0.03402
232	13	50518384	Sema4d CIS1	282	4	43375580	Cd72	0.05798	0.03403	0.03403
251	3	95453515	Otud7b (Za20d1) CIS2	266	16	92989123	Morc3	0.04526	0.03406	0.03406
17	11	98977657	CCR7	245	4	105872210	Ssbp3/Thea CIS2	0.03407	0.06094	0.03407
1	5	106805956	Gfi1 CIS2	28	8	122087873	Cbfa2t3h	0.03421	0.15999	0.03421
29	17	27209067	Pim1 CIS1	91	8	83465243	mmu-mir-24-2	0.03429	0.05396	0.03429
126	14	69523068	Lcp1	270	11	100707907	Stat3/Sta5a/Stat5b	0.06672	0.03431	0.03431
45	7	67497870	Chd2	68	15	73551396	Dennd3	0.03432	0.04873	0.03432
12	2	26396468	Notch1 CIS1	320	11	79340398	Rab11fip4	0.03448	0.07248	0.03448
277	18	85053295	Fbxo15	297	11	114982131	Rab37	0.03449	0.03689	0.03449
116	4	134910289	Rpl11/Tceb3 CIS1	298	3	95416724	Otud7b (Za20d1) CIS1	0.05438	0.0345	0.0345
248	16	4228333	Tcfap4	339	3	100704312	Cd2	0.03456	0.06334	0.03456
5	7	108013127	Rras2 CIS1	210	2	44857938	Zfhx1b CIS1	0.03464	0.06625	0.03464
289	5	136690778	Hrbl/6430598A04Rik	292	10	19516030	Il22ra2	0.03475	0.03465	0.03465
157	7	108154859	Rras2 CIS2	342	7	95441460	Stard10	0.03467	0.04444	0.03467
330	4	134014400	Tmem50a	333	2	27054638	C630035N08Rik	0.03468	0.04801	0.03468
13	12	12295320	Nmyc1	332	9	7246601	Mmp13	0.03474	0.06061	0.03474
219	5	99658936	Plac8 CIS2	280	15	103321042	Nfe2	0.03839	0.03475	0.03475
183	15	63669425	Myc/Pvt1 CIS5	282	4	43375580	Cd72	0.04746	0.03483	0.03483
12	2	26396468	Notch1 CIS1	277	18	85053295	Fbxo15	0.0349	0.04539	0.0349
17	11	98977657	CCR7	320	11	79340398	Rab11fip4	0.03492	0.04854	0.03492
2	15	61996945	Myc CIS1	306	2	163105208	Tde1/Pkig	-0.16195	-0.03494	-0.03494
295	9	108044711	Ube1l	324	7	73843054	5430400N05Rik	0.04733	0.03499	0.03499
265	3	151933285	St6galnac5	321	13	97003691	Ccnb1/Slc30a5	0.03505	0.04543	0.03505
277	18	85053295	Fbxo15	279	12	108902265	Igh-6 CIS1	0.03506	0.03912	0.03506
321	13	97003691	Ccnb1/Slc30a5	330	4	134014400	Tmem50a	0.05951	0.03509	0.03509
135	7	135394362	Ifitm2	298	3	95416724	Otud7b (Za20d1) CIS1	0.04495	0.03513	0.03513
208	19	6187971	Rasgrp2/Men1	280	15	103321042	Nfe2	0.05497	0.03514	0.03514
295	9	108044711	Ube1l	335	17	45563625	1700122O11Rik/Foxp4	0.04654	0.0352	0.0352
3	17	45047722	Ccnd3	15	11	11611278	Ikaros (Zfpn1a1)	-0.03525	-0.05946	-0.03525
248	16	4228333	Tcfap4	310	7	120756180	Coro1a	0.03535	0.06805	0.03535
250	15	95822465	Tmem16f/Dbx2	265	3	151933285	St6galnac5	0.03897	0.03547	0.03547
17	11	98977657	CCR7	229	11	106496557	Pecam1 CIS1	0.03558	0.24168	0.03558
304	4	132781610	Pigv/Arid1a CIS3	342	7	95441460	Stard10	0.05818	0.03566	0.03566
318	8	10297145	3930402G23Rik CIS1	335	17	45563625	1700122O11Rik/Foxp4	0.04234	0.03571	0.03571
6	X	47271889	mmu-mir-106a	337	3	102814255	Ptpn22/Trim33	0.03572	0.14076	0.03572
37	11	75003637	Smg6/rno-mir-132&212/Ovca2/Hic1 CIS2	52	4	135058760	E2F2	0.20836	0.03572	0.03572
331	7	95200245	Fcshd2	342	7	95441460	Stard10	0.05039	0.03579	0.03579
142	11	98564287	Thrap4	270	11	100707907	Stat3/Sta5a/Stat5b	0.07711	0.03586	0.03586
30	X	6107503	Pim2	60	2	31991828	Ppapdc3 (D830019K17Rik)/ Nup214	0.25478	0.03592	0.03592
176	4	117416154	Mpl	265	3	151933285	St6galnac5	0.03595	0.04555	0.03595
280	15	103321042	Nfe2	303	7	16348560	Mark4/4933417E01Rik	0.03595	0.0582	0.03595
265	3	151933285	St6galnac5	305	X	11481263	Ddx3x	0.03602	0.04817	0.03602
234	19	4012079	Adrbk1 CIS1	247	17	33739737	Prr3	0.03613	0.0411	0.03613
132	7	121330587	Itgal	270	11	100707907	Stat3/Sta5a/Stat5b	0.0683	0.03614	0.03614
5	7	108013127	Rras2 CIS1	202	1	138025291	Ptprc	0.03633	0.11271	0.03633
279	12	108902265	Igh-6 CIS1	335	17	45563625	1700122O11Rik/Foxp4	0.03961	0.03655	0.03655
229	11	106496557	Pecam1 CIS1	322	10	42999792	Scml4	0.03657	0.04519	0.03657
193	13	108811918	Il6st	220	5	99594376	Plac8 CIS1	0.09292	0.0366	0.0366
297	11	114982131	Rab37	316	2	45043418	Zfhx1b CIS2	0.03662	0.04451	0.03662
300	2	103641698	Lmo2	315	12	109703608	Igh-6 CIS2	0.04367	0.0367	0.0367
256	1	171853080	Slamf6	324	7	73843054	5430400N05Rik	0.04879	0.03671	0.03671
287	10	93313812	Elk3	313	12	106173728	Hspca	0.05353	0.03678	0.03678
194	7	74001090	Sema4b	256	1	171853080	Slamf6	0.03692	0.05914	0.03692
194	7	74001090	Sema4b	311	16	16742627	Vpreb2	0.03702	0.05741	0.03702
242	10	43934712	Rtn4ip1	301	19	3940889	Ptprcap	0.05273	0.03707	0.03707
170	10	81060296	Gadd45b	254	10	93098682	Pctk2	0.05411	0.03716	0.03716
265	3	151933285	St6galnac5	304	4	132781610	Pigv/Arid1a CIS3	0.03722	0.04296	0.03722
229	11	106496557	Pecam1 CIS1	331	7	95200245	Fcshd2	0.0373	0.04684	0.0373
65	9	44501321	Bcl9l/Blr1/Ddx	261	14	39096025	Tspan14	0.05333	0.03731	0.03731
313	12	106173728	Hspca	345	17	32751830	Clic1_MOUSE	0.03731	0.04061	0.03731
257	6	125385235	mmu-mir-200c&141	338	11	48834004	Tgtp/Ifi47	0.03734	0.03919	0.03734
167	17	81791745	Mta3/Thada/Haao	305	X	11481263	Ddx3x	0.03741	0.09524	0.03741
23	5	146256166	Flt3	95	11	116181245	Rnf157 CIS1	0.03751	0.04489	0.03751
27	16	92317511	Runx1 CIS5	146	10	60123944	Psap	0.27236	0.03752	0.03752
10	15	62053819	Myc CIS2	90	18	61104445	Tcof1 CIS2	0.05028	0.0376	0.0376
19	5	139597100	Lfng	124	8	83005703	Cd97	0.03771	0.05814	0.03771
142	11	98564287	Thrap4	254	10	93098682	Pctk2	0.07695	0.03777	0.03777
297	11	114982131	Rab37	307	X	18857340	Rbm10	0.03778	0.05634	0.03778
36	11	74899117	Smg6/rno-mir-132&212/Ovca2/Hic1 CIS1	48	1	165629250	Rcsd1	0.03889	0.03796	0.03796
6	X	47271889	mmu-mir-106a	328	17	44280165	NP_035325.1	0.03803	0.09869	0.03803
16	10	21006970	Myb/Ahi-1 CIS2	263	12	83704299	2310044G17Rik	0.03806	0.04437	0.03806
194	7	74001090	Sema4b	324	7	73843054	5430400N05Rik	0.03806	0.04532	0.03806
3	17	45047722	Ccnd3	195	9	72522851	ENSMUSESTG00000012933	0.13027	0.0381	0.0381
6	X	47271889	mmu-mir-106a	283	4	134782670	Cnr2	0.03815	0.05705	0.03815
304	4	132781610	Pigv/Arid1a CIS3	341	15	78646266	Rac2/Tmprss6	0.05804	0.03816	0.03816
4	2	116925138	Rasgrp1 CIS2	17	11	98977657	CCR7	0.04993	0.03817	0.03817
315	12	109703608	Igh-6 CIS2	327	11	57827225	Cnot8	0.03823	0.04139	0.03823
12	2	26396468	Notch1 CIS1	102	12	108157081	Akt1	0.07827	0.03828	0.03828
244	14	73877874	Elf1 CIS2	338	11	48834004	Tgtp/Ifi47	0.05614	0.03833	0.03833
12	2	26396468	Notch1 CIS1	19	5	139597100	Lfng	0.03835	0.05716	0.03835
173	13	54774944	H2afy	269	13	50636308	Sema4d CIS2	0.03835	0.05259	0.03835
312	17	49415925	Satb1	346	10	20926812	Myb/Ahi-1 CIS1	0.04502	0.0385	0.0385
274	15	81568955	Ep300	275	1	136101000	Kif21b/5730559C18Rik	0.03854	0.05062	0.03854
315	12	109703608	Igh-6 CIS2	329	4	132717374	Pigv/Arid1a CIS2	0.03856	0.05265	0.03856
167	17	81791745	Mta3/Thada/Haao	315	12	109703608	Igh-6 CIS2	0.03862	0.05565	0.03862
334	17	12963705	Phf10/Tcte3	336	13	27994348	ENSMUSG00000069257	0.04622	0.03863	0.03863
154	7	62161980	C330024D12Rik	278	2	62255318	Dpp4	0.03865	0.08263	0.03865
273	11	68741802	Aurkb/Per1	274	15	81568955	Ep300	0.05552	0.03874	0.03874
274	15	81568955	Ep300	325	19	31587959	Tmem23	0.03879	0.0447	0.03879
4	2	116925138	Rasgrp1 CIS2	195	9	72522851	ENSMUSESTG00000012933	0.17416	0.0388	0.0388
154	7	62161980	C330024D12Rik	238	6	128010523	Ccnd2 CIS3	0.0389	0.06532	0.0389
173	13	54774944	H2afy	318	8	10297145	3930402G23Rik CIS1	0.03893	0.0538	0.03893
219	5	99658936	Plac8 CIS2	299	7	74247390	Fes	0.03894	0.05782	0.03894
19	5	139597100	Lfng	153	6	135683425	Gpr19/Cdkn1b	0.03902	0.05758	0.03902
219	5	99658936	Plac8 CIS2	229	11	106496557	Pecam1 CIS1	0.03903	0.04527	0.03903
313	12	106173728	Hspca	314	2	126434497	SPPL2a (2010106G01Rik)	0.03903	0.0419	0.03903
257	6	125385235	mmu-mir-200c&141	275	1	136101000	Kif21b/5730559C18Rik	0.03907	0.06077	0.03907
7	15	62187673	Myc/Pvt1 CIS1	196	7	119537370	Nsmce1	0.03909	0.05576	0.03909
220	5	99594376	Plac8 CIS1	224	2	91340558	Arhgap1	0.03909	0.06971	0.03909
173	13	54774944	H2afy	263	12	83704299	2310044G17Rik	0.03912	0.05176	0.03912
149	7	121235400	Spn	338	11	48834004	Tgtp/Ifi47	0.05744	0.03916	0.03916
154	7	62161980	C330024D12Rik	257	6	125385235	mmu-mir-200c&141	0.03916	0.04842	0.03916
290	9	109100351	Scotin	326	11	67927204	Pik3r5/Ntn1 CIS1	0.04658	0.03917	0.03917
257	6	125385235	mmu-mir-200c&141	274	15	81568955	Ep300	0.03918	0.04815	0.03918
220	5	99594376	Plac8 CIS1	306	2	163105208	Tde1/Pkig	0.03921	0.08497	0.03921
25	X	42948379	Elf4	84	4	62491040	AI597013 (Akna)	0.03943	0.03922	0.03922
173	13	54774944	H2afy	343	18	35181355	Hspa9a	0.03934	0.07748	0.03934
19	5	139597100	Lfng	127	12	103398529	Bcl11b	0.04082	0.03939	0.03939
295	9	108044711	Ube1l	315	12	109703608	Igh-6 CIS2	0.04818	0.03943	0.03943
289	5	136690778	Hrbl/6430598A04Rik	346	10	20926812	Myb/Ahi-1 CIS1	0.04741	0.03945	0.03945
216	6	72720046	Vamp5	338	11	48834004	Tgtp/Ifi47	0.04491	0.03947	0.03947
181	7	33352770	1600014C10Rik	289	5	136690778	Hrbl/6430598A04Rik	0.0395	0.06956	0.0395
10	15	62053819	Myc CIS2	190	7	123850650	Fgfr2	0.12641	0.03953	0.03953
336	13	27994348	ENSMUSG00000069257	346	10	20926812	Myb/Ahi-1 CIS1	0.04059	0.03955	0.03955
223	9	123788343	Ccr9/Lztfl1	328	17	44280165	NP_035325.1	0.03962	0.06024	0.03962
257	6	125385235	mmu-mir-200c&141	273	11	68741802	Aurkb/Per1	0.03965	0.06885	0.03965
326	11	67927204	Pik3r5/Ntn1 CIS1	329	4	132717374	Pigv/Arid1a CIS2	0.03967	0.05202	0.03967
1	5	106805956	Gfi1 CIS2	192	19	41386799	Arhgap19/Frat2	0.03974	0.25362	0.03974
22	12	82415460	Jundm2 CIS1	40	4	128587790	Lck	0.15774	0.03975	0.03975
283	4	134782670	Cnr2	344	15	102462245	Sp1	0.03977	0.05097	0.03977
7	15	62187673	Myc/Pvt1 CIS1	152	3	106882405	A930002I21Rik	0.03979	0.16112	0.03979
267	9	44995584	Cd3e/Cd3d/Mll	302	3	9883135	Pag1	0.03979	0.04149	0.03979
249	1	86244930	Ptma CIS1	338	11	48834004	Tgtp/Ifi47	0.04717	0.03981	0.03981
219	5	99658936	Plac8 CIS2	273	11	68741802	Aurkb/Per1	0.03985	0.07091	0.03985
261	14	39096025	Tspan14	303	7	16348560	Mark4/4933417E01Rik	0.03985	0.06026	0.03985
18	11	74741154	Smg6	160	8	105403371	Nfatc3	0.03993	0.047	0.03993
322	10	42999792	Scml4	336	13	27994348	ENSMUSG00000069257	0.04532	0.03997	0.03997
19	5	139597100	Lfng	128	14	23671686	Rai17 CIS1	0.03998	0.04305	0.03998
294	14	116536015	Ebi2/Phghdl1 CIS1	346	10	20926812	Myb/Ahi-1 CIS1	0.05417	0.03999	0.03999
257	6	125385235	mmu-mir-200c&141	299	7	74247390	Fes	0.04	0.06012	0.04
214	11	86134747	Thrap1	271	18	39252235	Arhgap26	0.0593	0.04002	0.04002
200	5	123654737	6330548G22Rik/Sbno1	326	11	67927204	Pik3r5/Ntn1 CIS1	0.0401	0.04644	0.0401
336	13	27994348	ENSMUSG00000069257	344	15	102462245	Sp1	0.04011	0.05178	0.04011
190	7	123850650	Fgfr2	247	17	33739737	Prr3	0.04942	0.04012	0.04012
219	5	99658936	Plac8 CIS2	245	4	105872210	Ssbp3/Thea CIS2	0.04019	0.06538	0.04019
283	4	134782670	Cnr2	314	2	126434497	SPPL2a (2010106G01Rik)	0.0402	0.04094	0.0402
186	1	86294310	Ptma CIS2	245	4	105872210	Ssbp3/Thea CIS2	0.04025	0.05253	0.04025
138	3	88368625	Arhgef2	282	4	43375580	Cd72	0.06645	0.04026	0.04026
200	5	123654737	6330548G22Rik/Sbno1	290	9	109100351	Scotin	0.04051	0.05646	0.04051
311	16	16742627	Vpreb2	345	17	32751830	Clic1_MOUSE	0.04563	0.04052	0.04052
7	15	62187673	Myc/Pvt1 CIS1	26	4	148193835	Pik3cd	0.09632	0.04065	0.04065
205	8	125950774	Irf2bp2 CIS1	247	17	33739737	Prr3	0.04295	0.04067	0.04067
267	9	44995584	Cd3e/Cd3d/Mll	294	14	116536015	Ebi2/Phghdl1 CIS1	0.04069	0.0549	0.04069
2	15	61996945	Myc CIS1	115	17	32903185	Nfkbil1/Lta	0.04081	0.37509	0.04081
200	5	123654737	6330548G22Rik/Sbno1	337	3	102814255	Ptpn22/Trim33	0.04084	0.07067	0.04084
2	15	61996945	Myc CIS1	187	5	136645306	Hrbl	0.04085	0.09445	0.04085
124	8	83005703	Cd97	282	4	43375580	Cd72	0.06468	0.04086	0.04086
99	11	82818304	Slfn1/Nle1	270	11	100707907	Stat3/Sta5a/Stat5b	0.08674	0.04087	0.04087
19	5	139597100	Lfng	188	X	135308787	Irs4	0.04089	0.06747	0.04089
237	11	86624557	Dhx40/Cltc	308	8	122803223	Q60588_MOUSE (Gag)	0.05194	0.04089	0.04089
247	17	33739737	Prr3	260	11	106576087	Pecam1 CIS2	0.04092	0.05264	0.04092
25	X	42948379	Elf4	117	17	26316781	NP_080847.1	0.04095	0.06245	0.04095
133	9	57756310	Csk/Cyp1a1	266	16	92989123	Morc3	0.0725	0.04101	0.04101
164	17	31905576	Tap2	280	15	103321042	Nfe2	0.06031	0.04101	0.04101
235	2	6624010	Cugbp2	247	17	33739737	Prr3	0.06051	0.04115	0.04115
15	11	11611278	Ikaros (Zfpn1a1)	198	6	147440275	Fgfr1op2/Itpr5	0.22058	0.0412	0.0412
219	5	99658936	Plac8 CIS2	331	7	95200245	Fcshd2	0.04122	0.06107	0.04122
306	2	163105208	Tde1/Pkig	308	8	122803223	Q60588_MOUSE (Gag)	0.05508	0.04127	0.04127
224	2	91340558	Arhgap1	308	8	122803223	Q60588_MOUSE (Gag)	0.04388	0.04128	0.04128
237	11	86624557	Dhx40/Cltc	292	10	19516030	Il22ra2	0.0537	0.04131	0.04131
161	1	133918500	Btg2	280	15	103321042	Nfe2	0.06086	0.04134	0.04134
15	11	11611278	Ikaros (Zfpn1a1)	107	17	81982560	Haao/Plekhh2	0.04136	0.35448	0.04136
189	15	63279275	Myc/Pvt1 CIS4	302	3	9883135	Pag1	0.04138	0.05393	0.04138
9	11	68156417	Pik3r5/Ntn1 CIS2	14	12	82502431	Jundm2 CIS2	0.08645	0.04146	0.04146
189	15	63279275	Myc/Pvt1 CIS4	320	11	79340398	Rab11fip4	0.04155	0.06051	0.04155
2	15	61996945	Myc CIS1	156	9	110951206	Tmie/Lrrc2/Als2cl	0.04156	0.14611	0.04156
233	17	42284355	Runx2	247	17	33739737	Prr3	0.04835	0.04159	0.04159
6	X	47271889	mmu-mir-106a	227	2	167313066	Ptpn1/AI840826	0.22045	0.04166	0.04166
186	1	86294310	Ptma CIS2	250	15	95822465	Tmem16f/Dbx2	0.04168	0.05065	0.04168
95	11	116181245	Rnf157 CIS1	270	11	100707907	Stat3/Sta5a/Stat5b	0.06839	0.04176	0.04176
28	8	122087873	Cbfa2t3h	203	5	148367308	4930588N13Rik	0.15785	0.04185	0.04185
12	2	26396468	Notch1 CIS1	28	8	122087873	Cbfa2t3h	0.04186	0.13382	0.04186
281	8	94263863	Gpr56	310	7	120756180	Coro1a	0.0419	0.05238	0.0419
99	11	82818304	Slfn1/Nle1	254	10	93098682	Pctk2	0.08341	0.04194	0.04194
27	16	92317511	Runx1 CIS5	110	11	54874897	D11Ertd461e (Ccdc69)	0.04812	0.04199	0.04199
117	17	26316781	NP_080847.1	270	11	100707907	Stat3/Sta5a/Stat5b	0.08169	0.04214	0.04214
287	10	93313812	Elk3	345	17	32751830	Clic1_MOUSE	0.05664	0.04217	0.04217
201	17	25350322	Hmga1	342	7	95441460	Stard10	0.05784	0.0423	0.0423
156	9	110951206	Tmie/Lrrc2/Als2cl	280	15	103321042	Nfe2	0.06814	0.04232	0.04232
88	11	100664287	Stat5a/Stat5b	276	6	52788955	Tax1bp1/Jazf1(AI591476)	0.04233	0.06683	0.04233
186	1	86294310	Ptma CIS2	216	6	72720046	Vamp5	0.04966	0.04234	0.04234
205	8	125950774	Irf2bp2 CIS1	277	18	85053295	Fbxo15	0.05581	0.04238	0.04238
252	4	105792860	Ssbp3/Thea CIS1	265	3	151933285	St6galnac5	0.04238	0.04518	0.04238
189	15	63279275	Myc/Pvt1 CIS4	309	18	4338175	Map3k8 (Tpl-2)	0.04246	0.04798	0.04246
269	13	50636308	Sema4d CIS2	318	8	10297145	3930402G23Rik CIS1	0.04246	0.04406	0.04246
3	17	45047722	Ccnd3	143	3	87888318	Mef2d	0.05154	0.04254	0.04254
111	3	95161435	Mcl1	282	4	43375580	Cd72	0.07142	0.04255	0.04255
1	5	106805956	Gfi1 CIS2	23	5	146256166	Flt3	-0.10649	-0.04256	-0.04256
190	7	123850650	Fgfr2	253	1	171604037	Cd48	0.06203	0.04256	0.04256
327	11	57827225	Cnot8	329	4	132717374	Pigv/Arid1a CIS2	0.04264	0.05294	0.04264
201	17	25350322	Hmga1	308	8	122803223	Q60588_MOUSE (Gag)	0.0447	0.04265	0.04265
299	7	74247390	Fes	332	9	7246601	Mmp13	0.04983	0.04268	0.04268
302	3	9883135	Pag1	316	2	45043418	Zfhx1b CIS2	0.04581	0.04276	0.04276
295	9	108044711	Ube1l	327	11	57827225	Cnot8	0.04699	0.04293	0.04293
227	2	167313066	Ptpn1/AI840826	235	2	6624010	Cugbp2	0.04296	0.0792	0.04296
191	2	152235398	Bcl2l1	309	18	4338175	Map3k8 (Tpl-2)	0.04297	0.0493	0.04297
120	2	165340868	Prkcbp1/Sulf2 CIS1	301	19	3940889	Ptprcap	0.06637	0.04304	0.04304
204	5	32170510	Fgfr3	308	8	122803223	Q60588_MOUSE (Gag)	0.04433	0.04307	0.04307
157	7	108154859	Rras2 CIS2	244	14	73877874	Elf1 CIS2	0.04311	0.06656	0.04311
263	12	83704299	2310044G17Rik	329	4	132717374	Pigv/Arid1a CIS2	0.04314	0.04948	0.04314
199	8	110893158	Znrf1	321	13	97003691	Ccnb1/Slc30a5	0.04315	0.07531	0.04315
30	X	6107503	Pim2	57	14	73629775	Elf1 CIS1	0.23367	0.04317	0.04317
275	1	136101000	Kif21b/5730559C18Rik	325	19	31587959	Tmem23	0.04877	0.0432	0.0432
199	8	110893158	Znrf1	304	4	132781610	Pigv/Arid1a CIS3	0.04325	0.07359	0.04325
20	18	5356615	Zhfx1a	244	14	73877874	Elf1 CIS2	0.05068	0.04327	0.04327
227	2	167313066	Ptpn1/AI840826	246	9	114405251	Glb1	0.04334	0.04995	0.04334
206	12	110690521	ENSMUSG00000066294	227	2	167313066	Ptpn1/AI840826	0.05177	0.04338	0.04338
205	8	125950774	Irf2bp2 CIS1	308	8	122803223	Q60588_MOUSE (Gag)	0.04461	0.04341	0.04341
269	13	50636308	Sema4d CIS2	339	3	100704312	Cd2	0.04345	0.0498	0.04345
191	2	152235398	Bcl2l1	284	14	67474050	Chc1l	0.04346	0.06012	0.04346
4	2	116925138	Rasgrp1 CIS2	31	3	29513696	Evi1/Mds1	-0.07999	-0.04349	-0.04349
197	4	128793830	Khdrbs1/ptp4a2	346	10	20926812	Myb/Ahi-1 CIS1	0.04356	0.04713	0.04356
200	5	123654737	6330548G22Rik/Sbno1	248	16	4228333	Tcfap4	0.04953	0.04359	0.04359
165	16	54846643	Lrriq2	277	18	85053295	Fbxo15	0.05645	0.04363	0.04363
227	2	167313066	Ptpn1/AI840826	264	5	116275696	TAOK3 (A430105I05Rik)/Suds3	0.04366	0.0576	0.04366
300	2	103641698	Lmo2	317	11	77244457	Git1	0.04366	0.04849	0.04366
153	6	135683425	Gpr19/Cdkn1b	301	19	3940889	Ptprcap	0.06511	0.0437	0.0437
165	16	54846643	Lrriq2	248	16	4228333	Tcfap4	0.06972	0.04381	0.04381
244	14	73877874	Elf1 CIS2	342	7	95441460	Stard10	0.05337	0.04382	0.04382
19	5	139597100	Lfng	35	11	78729767	Nos2/Ksr/Lgals9	0.13801	0.04389	0.04389
264	5	116275696	TAOK3 (A430105I05Rik)/Suds3	288	11	116237707	Rnf157 CIS2	0.05742	0.04391	0.04391
294	14	116536015	Ebi2/Phghdl1 CIS1	302	3	9883135	Pag1	0.05584	0.04391	0.04391
310	7	120756180	Coro1a	332	9	7246601	Mmp13	0.05395	0.04395	0.04395
202	1	138025291	Ptprc	277	18	85053295	Fbxo15	0.06255	0.04403	0.04403
4	2	116925138	Rasgrp1 CIS2	184	10	79977684	Ptbp1/Fstl3	0.17188	0.04406	0.04406
216	6	72720046	Vamp5	281	8	94263863	Gpr56	0.04407	0.05862	0.04407
278	2	62255318	Dpp4	330	4	134014400	Tmem50a	0.06488	0.04407	0.04407
294	14	116536015	Ebi2/Phghdl1 CIS1	316	2	45043418	Zfhx1b CIS2	0.05549	0.0441	0.0441
214	11	86134747	Thrap1	265	3	151933285	St6galnac5	0.04683	0.04412	0.04412
3	17	45047722	Ccnd3	205	8	125950774	Irf2bp2 CIS1	0.13367	0.04418	0.04418
191	2	152235398	Bcl2l1	263	12	83704299	2310044G17Rik	0.04418	0.05289	0.04418
1	5	106805956	Gfi1 CIS2	173	13	54774944	H2afy	0.39459	0.04421	0.04421
265	3	151933285	St6galnac5	272	5	64712686	Rhoh CIS1	0.04421	0.05336	0.04421
18	11	74741154	Smg6	232	13	50518384	Sema4d CIS1	0.24714	0.04424	0.04424
197	4	128793830	Khdrbs1/ptp4a2	285	8	122782319	Mc1r	0.04424	0.05691	0.04424
171	6	121002865	Bid CIS1	186	1	86294310	Ptma CIS2	0.04427	0.051	0.04427
281	8	94263863	Gpr56	332	9	7246601	Mmp13	0.04614	0.04427	0.04427
163	15	62361305	Myc/Pvt1 CIS2	324	7	73843054	5430400N05Rik	0.07795	0.04432	0.04432
40	4	128587790	Lck	48	1	165629250	Rcsd1	0.04977	0.04442	0.04442
285	8	122782319	Mc1r	302	3	9883135	Pag1	0.04568	0.04449	0.04449
237	11	86624557	Dhx40/Cltc	265	3	151933285	St6galnac5	0.05411	0.04454	0.04454
322	10	42999792	Scml4	328	17	44280165	NP_035325.1	0.04463	0.04904	0.04463
176	4	117416154	Mpl	288	11	116237707	Rnf157 CIS2	0.04591	0.04465	0.04465
197	4	128793830	Khdrbs1/ptp4a2	320	11	79340398	Rab11fip4	0.04468	0.05958	0.04468
2	15	61996945	Myc CIS1	75	4	59382155	XP_485387.1 (SUSD1)	-0.0447	-0.0838	-0.0447
236	2	126844028	Dusp2	344	15	102462245	Sp1	0.04471	0.06258	0.04471
227	2	167313066	Ptpn1/AI840826	303	7	16348560	Mark4/4933417E01Rik	0.04477	0.06202	0.04477
197	4	128793830	Khdrbs1/ptp4a2	336	13	27994348	ENSMUSG00000069257	0.04482	0.04734	0.04482
172	14	113351200	Cldn10	288	11	116237707	Rnf157 CIS2	0.06124	0.04484	0.04484
183	15	63669425	Myc/Pvt1 CIS5	329	4	132717374	Pigv/Arid1a CIS2	0.04484	0.06614	0.04484
214	11	86134747	Thrap1	253	1	171604037	Cd48	0.06055	0.04493	0.04493
215	9	44227181	Cbl	335	17	45563625	1700122O11Rik/Foxp4	0.07525	0.04493	0.04493
2	15	61996945	Myc CIS1	168	18	75510205	Smad7/Dym/Gm672	-0.04495	-0.04716	-0.04495
258	3	103209145	Hipk1	330	4	134014400	Tmem50a	0.04989	0.04495	0.04495
18	11	74741154	Smg6	264	5	116275696	TAOK3 (A430105I05Rik)/Suds3	0.25056	0.04496	0.04496
276	6	52788955	Tax1bp1/Jazf1(AI591476)	319	11	107492756	Helz	0.053	0.04499	0.04499
255	5	147922096	1810059H22Rik/Katnal1 CIS2	279	12	108902265	Igh-6 CIS1	0.04503	0.04862	0.04503
161	1	133918500	Btg2	261	14	39096025	Tspan14	0.06284	0.04508	0.04508
129	11	49001295	Mgat1	301	19	3940889	Ptprcap	0.05531	0.04514	0.04514
262	18	60982195	Tcof1 CIS1	330	4	134014400	Tmem50a	0.06456	0.04521	0.04521
6	X	47271889	mmu-mir-106a	82	11	115245697	Armc7/Atp5h	0.04599	0.04524	0.04524
167	17	81791745	Mta3/Thada/Haao	237	11	86624557	Dhx40/Cltc	0.04525	0.10424	0.04525
238	6	128010523	Ccnd2 CIS3	324	7	73843054	5430400N05Rik	0.05241	0.04528	0.04528
197	4	128793830	Khdrbs1/ptp4a2	300	2	103641698	Lmo2	0.0454	0.05498	0.0454
281	8	94263863	Gpr56	299	7	74247390	Fes	0.04543	0.04801	0.04543
205	8	125950774	Irf2bp2 CIS1	279	12	108902265	Igh-6 CIS1	0.05775	0.04545	0.04545
294	14	116536015	Ebi2/Phghdl1 CIS1	311	16	16742627	Vpreb2	0.05526	0.04556	0.04556
21	16	91913533	Runx1 CIS1	125	2	13999812	Stam	0.04565	0.09689	0.04565
325	19	31587959	Tmem23	340	6	8460029	Glcci1	0.04566	0.04565	0.04565
164	17	31905576	Tap2	261	14	39096025	Tspan14	0.05786	0.04567	0.04567
241	5	138780286	Mafk	332	9	7246601	Mmp13	0.06	0.04567	0.04567
212	X	98219402	Cnbp2	342	7	95441460	Stard10	0.05557	0.04568	0.04568
223	9	123788343	Ccr9/Lztfl1	248	16	4228333	Tcfap4	0.05141	0.04568	0.04568
262	18	60982195	Tcof1 CIS1	324	7	73843054	5430400N05Rik	0.06385	0.04568	0.04568
249	1	86244930	Ptma CIS1	324	7	73843054	5430400N05Rik	0.04727	0.04569	0.04569
226	5	112944815	Selpl	335	17	45563625	1700122O11Rik/Foxp4	0.05673	0.04571	0.04571
194	7	74001090	Sema4b	199	8	110893158	Znrf1	0.04575	0.05131	0.04575
3	17	45047722	Ccnd3	200	5	123654737	6330548G22Rik/Sbno1	1	0.04576	0.04576
319	11	107492756	Helz	328	17	44280165	NP_035325.1	0.04576	0.04922	0.04576
307	X	18857340	Rbm10	316	2	45043418	Zfhx1b CIS2	0.05278	0.04577	0.04577
62	11	52072174	Tcf7	288	11	116237707	Rnf157 CIS2	0.04578	0.06464	0.04578
245	4	105872210	Ssbp3/Thea CIS2	319	11	107492756	Helz	0.0517	0.04584	0.04584
27	16	92317511	Runx1 CIS5	142	11	98564287	Thrap4	0.26912	0.04589	0.04589
10	15	62053819	Myc CIS2	225	4	154563686	Ttll10 (4833412E22Rik)/mmu-mir-200b	0.12119	0.046	0.046
299	7	74247390	Fes	319	11	107492756	Helz	0.04661	0.046	0.046
221	19	28737299	C030046E11Rik (KIAA1432)	315	12	109703608	Igh-6 CIS2	0.06006	0.04603	0.04603
173	13	54774944	H2afy	199	8	110893158	Znrf1	0.04608	0.05118	0.04608
128	14	23671686	Rai17 CIS1	271	18	39252235	Arhgap26	0.05379	0.04609	0.04609
30	X	6107503	Pim2	46	4	133073810	Ubxd5 (Socius)	0.04611	0.06974	0.04611
278	2	62255318	Dpp4	324	7	73843054	5430400N05Rik	0.06286	0.04619	0.04619
198	6	147440275	Fgfr1op2/Itpr5	335	17	45563625	1700122O11Rik/Foxp4	0.05179	0.04622	0.04622
163	15	62361305	Myc/Pvt1 CIS2	194	7	74001090	Sema4b	0.09658	0.04623	0.04623
22	12	82415460	Jundm2 CIS1	130	17	33636505	Ppp1r10/Mrps18b	0.04624	0.08614	0.04624
290	9	109100351	Scotin	337	3	102814255	Ptpn22/Trim33	0.04625	0.0559	0.04625
150	11	22704217	Cct4	338	11	48834004	Tgtp/Ifi47	0.06644	0.04627	0.04627
226	5	112944815	Selpl	257	6	125385235	mmu-mir-200c&141	0.06983	0.04628	0.04628
236	2	126844028	Dusp2	311	16	16742627	Vpreb2	0.04629	0.05742	0.04629
289	5	136690778	Hrbl/6430598A04Rik	294	14	116536015	Ebi2/Phghdl1 CIS1	0.04634	0.05581	0.04634
165	16	54846643	Lrriq2	297	11	114982131	Rab37	0.05763	0.04637	0.04637
294	14	116536015	Ebi2/Phghdl1 CIS1	333	2	27054638	C630035N08Rik	0.05421	0.04637	0.04637
1	5	106805956	Gfi1 CIS2	107	17	81982560	Haao/Plekhh2	-0.04641	-0.07631	-0.04641
22	12	82415460	Jundm2 CIS1	217	4	131937555	Fgr	0.26451	0.04641	0.04641
215	9	44227181	Cbl	341	15	78646266	Rac2/Tmprss6	0.07487	0.04641	0.04641
213	6	99853435	Foxp1	330	4	134014400	Tmem50a	0.04646	0.05123	0.04646
183	15	63669425	Myc/Pvt1 CIS5	341	15	78646266	Rac2/Tmprss6	0.04648	0.04709	0.04648
242	10	43934712	Rtn4ip1	330	4	134014400	Tmem50a	0.05383	0.04649	0.04649
213	6	99853435	Foxp1	229	11	106496557	Pecam1 CIS1	0.04658	0.05499	0.04658
112	6	127924961	Ccnd2 CIS2	292	10	19516030	Il22ra2	0.0466	0.04816	0.0466
239	7	134602200	E430002D04Rik	265	3	151933285	St6galnac5	0.04773	0.04663	0.04663
311	16	16742627	Vpreb2	333	2	27054638	C630035N08Rik	0.04663	0.04773	0.04663
111	3	95161435	Mcl1	220	5	99594376	Plac8 CIS1	0.08459	0.04669	0.04669
289	5	136690778	Hrbl/6430598A04Rik	337	3	102814255	Ptpn22/Trim33	0.0467	0.05686	0.0467
108	13	37413988	Rreb1 (NP_001013410.2)	338	11	48834004	Tgtp/Ifi47	0.06592	0.04671	0.04671
15	11	11611278	Ikaros (Zfpn1a1)	28	8	122087873	Cbfa2t3h	0.04672	0.05418	0.04672
136	8	83987843	Lyl1/Nfix	309	18	4338175	Map3k8 (Tpl-2)	0.07128	0.04674	0.04674
231	18	70797625	Mbd2	283	4	134782670	Cnr2	0.04677	0.04836	0.04677
243	4	8846030	CIS without clear target gene nr.1	315	12	109703608	Igh-6 CIS2	0.06359	0.04677	0.04677
249	1	86244930	Ptma CIS1	323	18	50245334	Tnfaip8	0.04677	0.07439	0.04677
210	2	44857938	Zfhx1b CIS1	288	11	116237707	Rnf157 CIS2	0.05171	0.04684	0.04684
232	13	50518384	Sema4d CIS1	326	11	67927204	Pik3r5/Ntn1 CIS1	0.05762	0.04684	0.04684
275	1	136101000	Kif21b/5730559C18Rik	305	X	11481263	Ddx3x	0.04684	0.06484	0.04684
106	2	26504319	Notch1/Egfl7	266	16	92989123	Morc3	0.06256	0.04686	0.04686
145	1	91009086	Ramp1	154	7	62161980	C330024D12Rik	0.1084	0.04687	0.04687
285	8	122782319	Mc1r	290	9	109100351	Scotin	0.04814	0.04688	0.04688
8	10	21169584	Myb/Ahi-1 CIS4	148	15	82077760	Xrcc6	0.04957	0.0469	0.0469
149	7	121235400	Spn	315	12	109703608	Igh-6 CIS2	0.05578	0.04692	0.04692
72	3	129871915	Lef1/XP_619962.1	270	11	100707907	Stat3/Sta5a/Stat5b	0.08089	0.04695	0.04695
197	4	128793830	Khdrbs1/ptp4a2	332	9	7246601	Mmp13	0.04696	0.05347	0.04696
62	11	52072174	Tcf7	313	12	106173728	Hspca	0.04698	0.06589	0.04698
231	18	70797625	Mbd2	344	15	102462245	Sp1	0.04703	0.06318	0.04703
311	16	16742627	Vpreb2	344	15	102462245	Sp1	0.04705	0.05005	0.04705
213	6	99853435	Foxp1	331	7	95200245	Fcshd2	0.04711	0.071	0.04711
304	4	132781610	Pigv/Arid1a CIS3	319	11	107492756	Helz	0.05523	0.04715	0.04715
183	15	63669425	Myc/Pvt1 CIS5	304	4	132781610	Pigv/Arid1a CIS3	0.04718	0.07251	0.04718
99	11	82818304	Slfn1/Nle1	280	15	103321042	Nfe2	0.08407	0.04724	0.04724
181	7	33352770	1600014C10Rik	231	18	70797625	Mbd2	0.04726	0.07123	0.04726
328	17	44280165	NP_035325.1	339	3	100704312	Cd2	0.04727	0.05286	0.04727
73	1	163990349	Sell/Selp	254	10	93098682	Pctk2	0.08137	0.04731	0.04731
182	16	28770673	Hes1	315	12	109703608	Igh-6 CIS2	0.07089	0.04731	0.04731
173	13	54774944	H2afy	212	X	98219402	Cnbp2	0.04735	0.06818	0.04735
299	7	74247390	Fes	310	7	120756180	Coro1a	0.04737	0.05188	0.04737
340	6	8460029	Glcci1	343	18	35181355	Hspa9a	0.0474	0.06017	0.0474
194	7	74001090	Sema4b	234	19	4012079	Adrbk1 CIS1	0.04743	0.06132	0.04743
162	1	90880206	Rab17/Lrrfip1	261	14	39096025	Tspan14	0.04744	0.04835	0.04744
62	11	52072174	Tcf7	295	9	108044711	Ube1l	0.04746	0.08135	0.04746
181	7	33352770	1600014C10Rik	232	13	50518384	Sema4d CIS1	0.04746	0.08797	0.04746
1	5	106805956	Gfi1 CIS2	153	6	135683425	Gpr19/Cdkn1b	-0.08951	-0.04749	-0.04749
262	18	60982195	Tcof1 CIS1	341	15	78646266	Rac2/Tmprss6	0.06384	0.0475	0.0475
1	5	106805956	Gfi1 CIS2	95	11	116181245	Rnf157 CIS1	-0.04757	-0.15315	-0.04757
165	16	54846643	Lrriq2	274	15	81568955	Ep300	0.05668	0.04758	0.04758
196	7	119537370	Nsmce1	271	18	39252235	Arhgap26	0.06454	0.04761	0.04761
325	19	31587959	Tmem23	343	18	35181355	Hspa9a	0.04765	0.06085	0.04765
166	10	120264582	4921513I03Rik	271	18	39252235	Arhgap26	0.05395	0.04767	0.04767
179	15	73760005	Ptp4a3	338	11	48834004	Tgtp/Ifi47	0.07431	0.04769	0.04769
231	18	70797625	Mbd2	320	11	79340398	Rab11fip4	0.04769	0.06082	0.04769
171	6	121002865	Bid CIS1	250	15	95822465	Tmem16f/Dbx2	0.04773	0.06484	0.04773
243	4	8846030	CIS without clear target gene nr.1	309	18	4338175	Map3k8 (Tpl-2)	0.06406	0.04774	0.04774
20	18	5356615	Zhfx1a	42	14	23891838	Rai17 CIS3	0.04775	0.12448	0.04775
183	15	63669425	Myc/Pvt1 CIS5	250	15	95822465	Tmem16f/Dbx2	0.04778	0.06174	0.04778
217	4	131937555	Fgr	346	10	20926812	Myb/Ahi-1 CIS1	0.05993	0.04778	0.04778
185	2	165410485	Prkcbp1/Sulf2 CIS2	309	18	4338175	Map3k8 (Tpl-2)	0.07561	0.04784	0.04784
241	5	138780286	Mafk	249	1	86244930	Ptma CIS1	0.07599	0.04784	0.04784
8	10	21169584	Myb/Ahi-1 CIS4	151	7	129966482	Ptpre	0.04792	0.06612	0.04792
154	7	62161980	C330024D12Rik	170	10	81060296	Gadd45b	0.04795	0.06934	0.04795
161	1	133918500	Btg2	220	5	99594376	Plac8 CIS1	0.07482	0.04798	0.04798
241	5	138780286	Mafk	256	1	171853080	Slamf6	0.05936	0.04798	0.04798
85	4	139828430	Padi1/Sdhb	220	5	99594376	Plac8 CIS1	0.07731	0.04799	0.04799
136	8	83987843	Lyl1/Nfix	219	5	99658936	Plac8 CIS2	0.08456	0.04799	0.04799
170	10	81060296	Gadd45b	261	14	39096025	Tspan14	0.05393	0.04801	0.04801
21	16	91913533	Runx1 CIS1	115	17	32903185	Nfkbil1/Lta	0.04803	0.05364	0.04803
203	5	148367308	4930588N13Rik	274	15	81568955	Ep300	0.07647	0.04803	0.04803
233	17	42284355	Runx2	279	12	108902265	Igh-6 CIS1	0.06325	0.04806	0.04806
194	7	74001090	Sema4b	222	6	91554672	Nup210	0.04808	0.06073	0.04808
234	19	4012079	Adrbk1 CIS1	279	12	108902265	Igh-6 CIS1	0.04972	0.04808	0.04808
66	7	119678160	Il21r/Nsmce1	254	10	93098682	Pctk2	0.08848	0.04812	0.04812
304	4	132781610	Pigv/Arid1a CIS3	331	7	95200245	Fcshd2	0.05829	0.04812	0.04812
295	9	108044711	Ube1l	329	4	132717374	Pigv/Arid1a CIS2	0.04817	0.05495	0.04817
116	4	134910289	Rpl11/Tceb3 CIS1	271	18	39252235	Arhgap26	0.07773	0.04821	0.04821
178	7	24196140	Nfkbib	334	17	12963705	Phf10/Tcte3	0.04823	0.05582	0.04823
198	6	147440275	Fgfr1op2/Itpr5	318	8	10297145	3930402G23Rik CIS1	0.04823	0.05273	0.04823
159	2	30585878	Prrx2/Cstad CIS2	173	13	54774944	H2afy	0.07152	0.04825	0.04825
321	13	97003691	Ccnb1/Slc30a5	333	2	27054638	C630035N08Rik	0.05827	0.04832	0.04832
62	11	52072174	Tcf7	312	17	49415925	Satb1	0.04836	0.07803	0.04836
249	1	86244930	Ptma CIS1	276	6	52788955	Tax1bp1/Jazf1(AI591476)	0.04838	0.06638	0.04838
167	17	81791745	Mta3/Thada/Haao	214	11	86134747	Thrap1	0.0484	0.08838	0.0484
1	5	106805956	Gfi1 CIS2	243	4	8846030	CIS without clear target gene nr.1	-0.1644	-0.04842	-0.04842
176	4	117416154	Mpl	300	2	103641698	Lmo2	0.04843	0.05582	0.04843
165	16	54846643	Lrriq2	223	9	123788343	Ccr9/Lztfl1	0.07191	0.04844	0.04844
213	6	99853435	Foxp1	320	11	79340398	Rab11fip4	0.0485	0.06863	0.0485
101	2	30550628	Prrx2/Cstad CIS1	247	17	33739737	Prr3	0.05803	0.04858	0.04858
234	19	4012079	Adrbk1 CIS1	317	11	77244457	Git1	0.04861	0.0653	0.04861
174	19	43928459	Wnt8b	338	11	48834004	Tgtp/Ifi47	0.0719	0.04864	0.04864
273	11	68741802	Aurkb/Per1	299	7	74247390	Fes	0.05636	0.04865	0.04865
172	14	113351200	Cldn10	283	4	134782670	Cnr2	0.06199	0.04866	0.04866
279	12	108902265	Igh-6 CIS1	286	1	178285800	Hnrpu	0.04867	0.05268	0.04867
23	5	146256166	Flt3	71	5	135638018	Mylc2pl	0.0487	0.07495	0.0487
249	1	86244930	Ptma CIS1	257	6	125385235	mmu-mir-200c&141	0.05807	0.04878	0.04878
275	1	136101000	Kif21b/5730559C18Rik	321	13	97003691	Ccnb1/Slc30a5	0.04878	0.06212	0.04878
284	14	67474050	Chc1l	321	13	97003691	Ccnb1/Slc30a5	0.04879	0.05962	0.04879
223	9	123788343	Ccr9/Lztfl1	306	2	163105208	Tde1/Pkig	0.0488	0.08514	0.0488
162	1	90880206	Rab17/Lrrfip1	313	12	106173728	Hspca	0.04883	0.05641	0.04883
97	1	191256030	Ints7 (5930412E23Rik)/Dtl	280	15	103321042	Nfe2	0.08024	0.04884	0.04884
17	11	98977657	CCR7	334	17	12963705	Phf10/Tcte3	0.28587	0.04886	0.04886
218	5	110555222	C130026L21Rik	274	15	81568955	Ep300	0.05526	0.04886	0.04886
110	11	54874897	D11Ertd461e (Ccdc69)	282	4	43375580	Cd72	0.06952	0.04887	0.04887
237	11	86624557	Dhx40/Cltc	336	13	27994348	ENSMUSG00000069257	0.06963	0.04887	0.04887
150	11	22704217	Cct4	247	17	33739737	Prr3	0.05122	0.04888	0.04888
273	11	68741802	Aurkb/Per1	275	1	136101000	Kif21b/5730559C18Rik	0.05688	0.04891	0.04891
95	11	116181245	Rnf157 CIS1	301	19	3940889	Ptprcap	0.06527	0.04892	0.04892
184	10	79977684	Ptbp1/Fstl3	313	12	106173728	Hspca	0.05594	0.04892	0.04892
5	7	108013127	Rras2 CIS1	325	19	31587959	Tmem23	0.13601	0.04893	0.04893
208	19	6187971	Rasgrp2/Men1	336	13	27994348	ENSMUSG00000069257	0.05533	0.04905	0.04905
278	2	62255318	Dpp4	336	13	27994348	ENSMUSG00000069257	0.06467	0.04917	0.04917
2	15	61996945	Myc CIS1	120	2	165340868	Prkcbp1/Sulf2 CIS1	-0.08462	-0.0492	-0.0492
202	1	138025291	Ptprc	279	12	108902265	Igh-6 CIS1	0.06343	0.0492	0.0492
169	7	40923000	Hps5/Tsg101	253	1	171604037	Cd48	0.05187	0.04921	0.04921
186	1	86294310	Ptma CIS2	238	6	128010523	Ccnd2 CIS3	0.04928	0.05116	0.04928
140	1	180313470	Itpkb	309	18	4338175	Map3k8 (Tpl-2)	0.06612	0.04929	0.04929
62	11	52072174	Tcf7	338	11	48834004	Tgtp/Ifi47	0.0493	0.05554	0.0493
176	4	117416154	Mpl	302	3	9883135	Pag1	0.04931	0.05401	0.04931
209	2	11551388	Il2ra	230	10	81462052	Tbxa2r	0.05885	0.04931	0.04931
127	12	103398529	Bcl11b	307	X	18857340	Rbm10	0.04932	0.08082	0.04932
167	17	81791745	Mta3/Thada/Haao	176	4	117416154	Mpl	0.04936	0.07032	0.04936
178	7	24196140	Nfkbib	269	13	50636308	Sema4d CIS2	0.04936	0.05411	0.04936
106	2	26504319	Notch1/Egfl7	282	4	43375580	Cd72	0.05983	0.04937	0.04937
127	12	103398529	Bcl11b	290	9	109100351	Scotin	0.04938	0.0684	0.04938
276	6	52788955	Tax1bp1/Jazf1(AI591476)	299	7	74247390	Fes	0.05489	0.04938	0.04938
303	7	16348560	Mark4/4933417E01Rik	313	12	106173728	Hspca	0.06093	0.04941	0.04941
167	17	81791745	Mta3/Thada/Haao	197	4	128793830	Khdrbs1/ptp4a2	0.04942	0.06779	0.04942
181	7	33352770	1600014C10Rik	251	3	95453515	Otud7b (Za20d1) CIS2	0.04942	0.06403	0.04942
134	2	156341571	Sla2	230	10	81462052	Tbxa2r	0.04946	0.05819	0.04946
141	3	114450205	Edg1/Q8BYT7_MOUSE	288	11	116237707	Rnf157 CIS2	0.04948	0.05379	0.04948
173	13	54774944	H2afy	260	11	106576087	Pecam1 CIS2	0.04949	0.08615	0.04949
104	5	74670796	Kit	282	4	43375580	Cd72	0.0581	0.04951	0.04951
20	18	5356615	Zhfx1a	140	1	180313470	Itpkb	0.04954	0.05739	0.04954
185	2	165410485	Prkcbp1/Sulf2 CIS2	336	13	27994348	ENSMUSG00000069257	0.07412	0.04956	0.04956
198	6	147440275	Fgfr1op2/Itpr5	276	6	52788955	Tax1bp1/Jazf1(AI591476)	0.0496	0.06547	0.0496
130	17	33636505	Ppp1r10/Mrps18b	247	17	33739737	Prr3	0.06538	0.04962	0.04962
241	5	138780286	Mafk	284	14	67474050	Chc1l	0.05904	0.04962	0.04962
245	4	105872210	Ssbp3/Thea CIS2	299	7	74247390	Fes	0.05184	0.04962	0.04962
178	7	24196140	Nfkbib	339	3	100704312	Cd2	0.04963	0.06413	0.04963
246	9	114405251	Glb1	331	7	95200245	Fcshd2	0.04965	0.05844	0.04965
127	12	103398529	Bcl11b	267	9	44995584	Cd3e/Cd3d/Mll	0.04968	0.062	0.04968
8	10	21169584	Myb/Ahi-1 CIS4	161	1	133918500	Btg2	1	0.0497	0.0497
161	1	133918500	Btg2	253	1	171604037	Cd48	0.05918	0.04971	0.04971
167	17	81791745	Mta3/Thada/Haao	224	2	91340558	Arhgap1	0.04971	0.08376	0.04971
147	16	90609343	Ifnar1	308	8	122803223	Q60588_MOUSE (Gag)	0.0532	0.04974	0.04974
174	19	43928459	Wnt8b	308	8	122803223	Q60588_MOUSE (Gag)	0.0533	0.04975	0.04975
252	4	105792860	Ssbp3/Thea CIS1	336	13	27994348	ENSMUSG00000069257	0.05585	0.04977	0.04977
230	10	81462052	Tbxa2r	286	1	178285800	Hnrpu	0.04984	0.0546	0.04984
186	1	86294310	Ptma CIS2	225	4	154563686	Ttll10 (4833412E22Rik)/mmu-mir-200b	0.04985	0.06792	0.04985
10	15	62053819	Myc CIS2	82	11	115245697	Armc7/Atp5h	0.04987	0.08239	0.04987
178	7	24196140	Nfkbib	300	2	103641698	Lmo2	0.04987	0.05382	0.04987
18	11	74741154	Smg6	106	2	26504319	Notch1/Egfl7	0.33126	0.04991	0.04991
147	16	90609343	Ifnar1	253	1	171604037	Cd48	0.06986	0.04991	0.04991
222	6	91554672	Nup210	287	10	93313812	Elk3	0.04991	0.06785	0.04991
2	15	61996945	Myc CIS1	116	4	134910289	Rpl11/Tceb3 CIS1	-0.08765	-0.04995	-0.04995
14	12	82502431	Jundm2 CIS2	325	19	31587959	Tmem23	0.04995	0.06573	0.04995
